# Supplementary material for: Clusterization in head and neck squamous carcinomas based on lncRNA expression: molecular and clinical correlates
Source: Clin Epigenetics. 2017 Apr 8;9:36. doi: 10.1186/s13148-017-0334-6 (PMC5385094; doi:10.1186/s13148-017-0334-6)
Supplement: Supplementary file 1 — 500 lncRNA genes with the most variable expression in 426 HNSCC samples from TCGA. Table S2. lncRNA-based HNSCC TCGA sample clusters. Table S3. Surrogate lncRNA genes per sample cluster. Table S4. Common lncRNAs between surrogate c5 and overexpressed in TP53 WT-infected samples from Nohata et al. (ref [20]). Table S5. Common lncRNAs between surrogate c5 and overexpressed in HPV-infected samples from Nohata et al. (ref [20]). Table S6. Common lncRNAs between surrogate c1 to c5 samples and suborgan-specific from Nohata et al. (ref [20]). Table S7. Protein-coding genes correlated with surrogate lncRNAs per sample cluster. (XLSX 125 kb) [file 13148_2017_334_MOESM1_ESM.xlsx]

## Sheet: Suppl Table 1
Table S1. 500 lncRNA genes with the most variable expression in 426 HNSCC samples from TCGA
gene_id_v19	gene_type	gene_name
ENSG00000100181.17	lincRNA	TPTEP1
ENSG00000130600.11	processed_transcript	H19
ENSG00000152931.7	lincRNA	PART1
ENSG00000163364.5	lincRNA	AC017048.3
ENSG00000164621.5	antisense	SMAD5-AS1
ENSG00000166770.6	lincRNA	ZNF667-AS1
ENSG00000167912.5	antisense	RP11-25K19.1
ENSG00000171889.3	sense_overlapping	MIR31HG
ENSG00000172250.10	processed_transcript	SERHL
ENSG00000176075.6	lincRNA	LINC00302
ENSG00000178947.8	lincRNA	LINC00086
ENSG00000179406.6	lincRNA	LINC00174
ENSG00000182109.3	antisense	RP11-69E11.4
ENSG00000184324.11	antisense	CSAG2
ENSG00000185847.3	lincRNA	RP1-46F2.2
ENSG00000185904.7	lincRNA	LINC00839
ENSG00000189223.9	processed_transcript	AC016683.6
ENSG00000196972.6	lincRNA	LINC00087
ENSG00000197463.8	antisense	CSAG3
ENSG00000197989.9	antisense	SNHG12
ENSG00000203280.3	antisense	CTA-221G9.11
ENSG00000203688.4	lincRNA	RP11-351J23.1
ENSG00000204380.2	antisense	AC005042.4
ENSG00000204792.2	lincRNA	AC104135.3
ENSG00000204949.4	antisense	FAM83A-AS1
ENSG00000205562.1	lincRNA	RP11-497E19.1
ENSG00000206028.1	lincRNA	CTA-373H7.7
ENSG00000206195.6	processed_transcript	AP000525.9
ENSG00000211683.3	processed_transcript	KB-1572G7.3
ENSG00000212694.4	lincRNA	AC084018.1
ENSG00000213793.3	lincRNA	ZNF888
ENSG00000214049.6	processed_transcript	UCA1
ENSG00000214401.4	antisense	KANSL1-AS1
ENSG00000214546.3	lincRNA	AC087491.2
ENSG00000214548.10	lincRNA	MEG3
ENSG00000214725.3	antisense	CDIPT-AS1
ENSG00000214772.2	antisense	RP11-174G6.1
ENSG00000215458.4	antisense	AP001053.11
ENSG00000215808.2	lincRNA	RP11-371I1.2
ENSG00000222043.2	antisense	AC079305.10
ENSG00000223485.1	lincRNA	RP11-417E7.1
ENSG00000223652.2	antisense	AC106786.1
ENSG00000223725.2	antisense	AC007879.5
ENSG00000223749.3	lincRNA	MIR503HG
ENSG00000223784.1	lincRNA	RP11-554I8.2
ENSG00000223812.1	lincRNA	RP11-197K6.1
ENSG00000224167.1	lincRNA	RP3-522D1.1
ENSG00000224174.2	lincRNA	RP4-798A10.4
ENSG00000224189.2	antisense	HOXD-AS1
ENSG00000224251.2	antisense	RP11-499O7.7
ENSG00000224259.1	lincRNA	RP11-48O20.4
ENSG00000224307.1	lincRNA	RP11-344B5.2
ENSG00000224308.1	antisense	RP1-13P20.6
ENSG00000224397.1	lincRNA	RP11-290F20.3
ENSG00000224409.1	antisense	RP11-114B7.6
ENSG00000224592.1	lincRNA	RP5-884C9.2
ENSG00000224652.1	lincRNA	LINC00885
ENSG00000224848.1	lincRNA	RP11-535M15.1
ENSG00000224930.2	lincRNA	LINC00162
ENSG00000224961.1	lincRNA	RP1-278O22.1
ENSG00000224984.1	antisense	RP11-524H19.2
ENSG00000225138.3	processed_transcript	CTD-2228K2.7
ENSG00000225146.1	antisense	AC073957.15
ENSG00000225210.5	lincRNA	AL589743.1
ENSG00000225285.1	lincRNA	RP4-758J18.10
ENSG00000225383.2	lincRNA	SFTA1P
ENSG00000225518.2	lincRNA	RP11-396C23.2
ENSG00000225548.1	lincRNA	AC098973.2
ENSG00000225611.1	antisense	RP11-70C1.1
ENSG00000225783.2	lincRNA	MIAT
ENSG00000225826.1	lincRNA	LINC00626
ENSG00000225889.3	antisense	AC074289.1
ENSG00000225905.1	antisense	RP4-758J18.7
ENSG00000225969.1	antisense	LINC00035
ENSG00000226179.1	antisense	LINC00685
ENSG00000226197.2	lincRNA	RP11-536O18.1
ENSG00000226363.3	lincRNA	AC009336.24
ENSG00000226453.1	lincRNA	RP11-379B8.1
ENSG00000226465.1	antisense	RP13-401N8.1
ENSG00000226476.2	lincRNA	RP11-776H12.1
ENSG00000226659.1	antisense	RP11-137H2.4
ENSG00000226738.1	antisense	CTA-384D8.31
ENSG00000227053.1	antisense	RP11-395B7.4
ENSG00000227195.4	processed_transcript	MIR663A
ENSG00000227496.1	antisense	RP11-145A3.1
ENSG00000227640.2	lincRNA	SOX21-AS1
ENSG00000227877.2	lincRNA	LINC00948
ENSG00000228109.1	antisense	MFI2-AS1
ENSG00000228126.1	lincRNA	LINC00568
ENSG00000228216.1	lincRNA	RP11-367F23.1
ENSG00000228294.2	lincRNA	BMS1P17
ENSG00000228295.1	lincRNA	LINC00392
ENSG00000228318.1	antisense	AP001610.5
ENSG00000228526.2	lincRNA	RP3-510D11.1
ENSG00000228541.1	lincRNA	AC093159.1
ENSG00000228709.1	lincRNA	AP001065.15
ENSG00000228742.5	lincRNA	RP5-884M6.1
ENSG00000228789.2	lincRNA	HCG22
ENSG00000228951.1	lincRNA	RP11-336A10.4
ENSG00000228952.1	lincRNA	RP11-567G11.1
ENSG00000229618.1	lincRNA	AC011288.2
ENSG00000229647.1	lincRNA	AC007879.7
ENSG00000229666.1	antisense	MAST4-AS1
ENSG00000229807.5	lincRNA	XIST
ENSG00000229891.1	lincRNA	Z83851.1
ENSG00000229912.1	lincRNA	AC128709.4
ENSG00000229953.1	antisense	RP11-284F21.7
ENSG00000230061.1	antisense	AP001065.2
ENSG00000230148.4	antisense	HOXB-AS1
ENSG00000230316.2	antisense	FEZF1-AS1
ENSG00000230387.1	lincRNA	RP4-737E23.2
ENSG00000230438.5	lincRNA	RP11-420G6.4
ENSG00000230439.2	sense_intronic	RP11-488P3.1
ENSG00000230479.1	antisense	AP000695.6
ENSG00000230533.1	lincRNA	RP11-95M15.1
ENSG00000230630.1	antisense	DNM3OS
ENSG00000230724.5	lincRNA	LINC01001
ENSG00000230798.1	antisense	RP4-792G4.2
ENSG00000230838.1	lincRNA	AC093850.2
ENSG00000231106.2	lincRNA	AP000688.8
ENSG00000231131.2	lincRNA	RP11-346D6.6
ENSG00000231187.2	antisense	RP11-38L15.3
ENSG00000231233.1	antisense	CCDC147-AS1
ENSG00000231290.1	processed_transcript	APCDD1L-AS1
ENSG00000231298.2	lincRNA	LINC00704
ENSG00000231346.1	lincRNA	RP5-836N10.1
ENSG00000231412.2	lincRNA	CTC-490G23.2
ENSG00000231483.1	lincRNA	RP11-336A10.5
ENSG00000231486.3	processed_transcript	AC096579.7
ENSG00000231663.1	antisense	RP5-827C21.4
ENSG00000231789.2	antisense	RP11-558F24.4
ENSG00000231948.2	sense_intronic	HS1BP3-IT1
ENSG00000231971.1	lincRNA	RP11-557H15.3
ENSG00000232023.2	lincRNA	AC009410.1
ENSG00000232229.1	lincRNA	LINC00865
ENSG00000232445.1	antisense	RP11-132A1.4
ENSG00000232453.1	lincRNA	RP4-794H19.1
ENSG00000232677.2	lincRNA	LINC00665
ENSG00000232679.1	lincRNA	RP11-400N13.3
ENSG00000232803.1	antisense	RP11-93B14.5
ENSG00000232931.1	lincRNA	LINC00342
ENSG00000233052.1	sense_intronic	RP11-398B16.2
ENSG00000233056.1	lincRNA	ERVH48-1
ENSG00000233429.5	antisense	HOTAIRM1
ENSG00000233515.1	lincRNA	AL022344.4
ENSG00000233532.1	lincRNA	LINC00460
ENSG00000233818.1	antisense	AP000695.4
ENSG00000233834.2	processed_transcript	AC005083.1
ENSG00000233854.1	antisense	POU6F2-AS2
ENSG00000233864.3	lincRNA	TTTY15
ENSG00000233922.1	lincRNA	AL133493.2
ENSG00000234076.1	lincRNA	TPRG1-AS1
ENSG00000234147.1	lincRNA	RP3-460G2.2
ENSG00000234235.1	antisense	BOK-AS1
ENSG00000234380.1	antisense	AP000330.8
ENSG00000234449.2	lincRNA	RP11-706O15.3
ENSG00000234456.3	processed_transcript	MAGI2-AS3
ENSG00000234478.1	antisense	RP11-275I14.4
ENSG00000234546.2	lincRNA	RP3-510D11.2
ENSG00000234614.1	antisense	AL450992.2
ENSG00000234678.1	antisense	RP11-465N4.4
ENSG00000234771.2	antisense	RP11-395P17.3
ENSG00000234862.1	lincRNA	RP5-1097P24.1
ENSG00000234869.1	antisense	RP3-439F8.1
ENSG00000234883.2	lincRNA	MIR155HG
ENSG00000234978.1	lincRNA	RP11-423O2.5
ENSG00000235091.1	lincRNA	WI2-85898F10.1
ENSG00000235126.1	lincRNA	AC128709.3
ENSG00000235280.2	antisense	MCF2L-AS1
ENSG00000235385.1	lincRNA	GS1-600G8.5
ENSG00000235475.1	lincRNA	RP11-166O4.5
ENSG00000235499.1	lincRNA	AC073046.25
ENSG00000235576.1	lincRNA	AC092580.4
ENSG00000235663.1	antisense	SAPCD1-AS1
ENSG00000235884.2	lincRNA	LINC00941
ENSG00000235899.1	antisense	RP11-345L23.1
ENSG00000236017.3	antisense	ASMTL-AS1
ENSG00000236028.1	lincRNA	RP11-323C15.2
ENSG00000236081.1	lincRNA	AC074389.9
ENSG00000236120.2	lincRNA	RP11-733O18.1
ENSG00000236130.1	lincRNA	RP11-23B15.1
ENSG00000236347.1	lincRNA	RP11-346D19.1
ENSG00000236427.1	lincRNA	RP11-107M16.2
ENSG00000236438.2	lincRNA	FAM157A
ENSG00000236481.1	lincRNA	AC002331.1
ENSG00000236740.2	lincRNA	RP11-411K7.1
ENSG00000236871.2	lincRNA	LINC00106
ENSG00000236901.3	sense_intronic	MIR600HG
ENSG00000237015.1	antisense	CTA-984G1.5
ENSG00000237380.2	antisense	HOXD-AS2
ENSG00000237438.2	lincRNA	CECR7
ENSG00000237445.2	lincRNA	CTA-520D8.2
ENSG00000237512.2	antisense	UNC5B-AS1
ENSG00000237523.1	lincRNA	LINC00857
ENSG00000237548.1	processed_transcript	TTLL11-IT1
ENSG00000237594.2	antisense	AP000251.3
ENSG00000237643.1	lincRNA	RP11-462G2.1
ENSG00000237686.2	antisense	RP5-1120P11.1
ENSG00000237807.3	lincRNA	RP11-400K9.4
ENSG00000237978.1	antisense	RP11-385J1.2
ENSG00000238018.1	antisense	AC093110.3
ENSG00000238045.5	antisense	AC009133.14
ENSG00000238106.1	lincRNA	RP11-402P6.7
ENSG00000238120.1	antisense	CTA-941F9.9
ENSG00000238142.1	lincRNA	RP11-108M9.4
ENSG00000238266.1	lincRNA	LINC00707
ENSG00000238837.3	lincRNA	RP11-646E18.2
ENSG00000239335.4	antisense	RP11-745O10.2
ENSG00000239906.1	antisense	RP11-34P13.14
ENSG00000239911.1	antisense	PRKAG2-AS1
ENSG00000240040.1	processed_transcript	AC096579.13
ENSG00000240045.1	lincRNA	RP11-451G4.2
ENSG00000240291.1	antisense	RP11-499P20.2
ENSG00000240449.1	antisense	RP4-584D14.5
ENSG00000240875.1	lincRNA	LINC00886
ENSG00000241657.1	lincRNA	TRBV11-2
ENSG00000241860.2	processed_transcript	RP11-34P13.13
ENSG00000242147.1	lincRNA	RP13-463N16.6
ENSG00000242512.4	lincRNA	RP11-416O18.1
ENSG00000242516.1	lincRNA	LINC00960
ENSG00000243491.1	lincRNA	RP11-521D12.5
ENSG00000243550.2	lincRNA	RP11-483E7.1
ENSG00000244124.1	antisense	ATP1B3-AS1
ENSG00000244128.1	lincRNA	RP11-85M11.2
ENSG00000244300.2	antisense	RP11-475N22.4
ENSG00000244306.5	lincRNA	CTD-2314B22.3
ENSG00000244586.1	antisense	WNT5A-AS1
ENSG00000244675.2	sense_overlapping	AC108676.1
ENSG00000245648.1	antisense	RP11-277P12.20
ENSG00000246174.3	antisense	KCTD21-AS1
ENSG00000246228.2	antisense	CASC8
ENSG00000246889.2	antisense	AP000487.5
ENSG00000247134.2	lincRNA	RP11-11N9.4
ENSG00000247774.2	processed_transcript	PCED1B-AS1
ENSG00000247844.1	lincRNA	CCAT1
ENSG00000248268.1	antisense	CTC-499J9.1
ENSG00000248360.3	lincRNA	LINC00504
ENSG00000248599.1	lincRNA	RP11-302J23.1
ENSG00000248787.1	lincRNA	RP11-666A20.4
ENSG00000248994.1	lincRNA	RP11-259O2.1
ENSG00000249001.1	antisense	RP11-742B18.1
ENSG00000249082.1	lincRNA	CTC-276P9.1
ENSG00000249116.1	antisense	CTD-2194D22.3
ENSG00000249395.2	lincRNA	CASC9
ENSG00000249407.1	antisense	IL20RB-AS1
ENSG00000249430.1	lincRNA	CTD-2231H16.1
ENSG00000249550.2	lincRNA	RP11-438N16.1
ENSG00000249602.1	antisense	RP11-98D18.3
ENSG00000249628.2	lincRNA	LINC00942
ENSG00000249641.2	antisense	HOXC-AS5
ENSG00000249684.1	antisense	RP11-423H2.3
ENSG00000249790.2	lincRNA	RP11-20D14.6
ENSG00000250041.2	lincRNA	CTD-2003C8.2
ENSG00000250208.2	processed_transcript	FZD10-AS1
ENSG00000250378.1	lincRNA	RP11-119J18.1
ENSG00000250509.1	lincRNA	CTC-573N18.1
ENSG00000250564.1	lincRNA	RP11-215P8.4
ENSG00000250604.1	antisense	RP11-597D13.8
ENSG00000250697.1	lincRNA	CTD-2066L21.3
ENSG00000250742.1	lincRNA	RP11-834C11.4
ENSG00000250786.1	lincRNA	SNHG18
ENSG00000250920.1	lincRNA	RP11-297P16.4
ENSG00000251003.3	processed_transcript	RP11-152P17.2
ENSG00000251144.1	lincRNA	CTD-2532K18.2
ENSG00000251230.1	lincRNA	RP11-701P16.5
ENSG00000251257.1	antisense	CTD-2263F21.1
ENSG00000251281.1	lincRNA	CTD-2066L21.2
ENSG00000251331.2	lincRNA	RP11-689K5.3
ENSG00000253154.1	lincRNA	CTA-392E5.1
ENSG00000253196.1	antisense	RP11-706C16.7
ENSG00000253414.2	sense_intronic	RP11-150O12.6
ENSG00000253417.1	lincRNA	RP11-109J4.1
ENSG00000253522.2	lincRNA	MIR146A
ENSG00000253549.1	antisense	RP11-317J10.2
ENSG00000253616.1	antisense	RP11-875O11.3
ENSG00000253669.3	lincRNA	KB-1732A1.1
ENSG00000253701.1	lincRNA	AL928768.3
ENSG00000253706.1	antisense	RP11-758M4.4
ENSG00000253746.1	lincRNA	RP11-527N22.2
ENSG00000254024.1	antisense	KB-1562D12.1
ENSG00000254027.1	antisense	RP11-363E6.3
ENSG00000254154.4	processed_transcript	RP4-798P15.3
ENSG00000254166.1	lincRNA	RP11-255B23.4
ENSG00000254204.1	lincRNA	RP11-400K9.3
ENSG00000254338.1	antisense	RP11-909N17.3
ENSG00000254341.1	sense_overlapping	SNORD87
ENSG00000254343.2	lincRNA	RP11-760H22.2
ENSG00000254389.2	antisense	RHPN1-AS1
ENSG00000254604.1	antisense	AP000487.6
ENSG00000254605.1	lincRNA	RP11-626H12.2
ENSG00000254885.1	lincRNA	RP11-802F5.1
ENSG00000255026.1	antisense	RP11-326C3.2
ENSG00000255031.1	antisense	RP11-802E16.3
ENSG00000255080.1	lincRNA	RP11-1082L8.3
ENSG00000255182.1	processed_transcript	CTD-2517M22.14
ENSG00000255197.1	antisense	RP11-750H9.5
ENSG00000255202.1	antisense	RP4-541C22.5
ENSG00000255229.1	antisense	RP11-304M2.3
ENSG00000255310.2	sense_intronic	AF131215.2
ENSG00000255337.1	antisense	RP11-315O6.1
ENSG00000255364.1	lincRNA	RP11-94A24.1
ENSG00000255443.1	antisense	RP1-68D18.4
ENSG00000255462.1	antisense	RP11-483L5.1
ENSG00000255571.2	lincRNA	LINC00925
ENSG00000256039.1	lincRNA	RP11-291B21.2
ENSG00000256128.1	lincRNA	LINC00944
ENSG00000256268.1	lincRNA	RP11-221N13.3
ENSG00000256288.1	lincRNA	RP11-277P12.10
ENSG00000256417.1	lincRNA	RP11-1038A11.3
ENSG00000256633.1	antisense	RP11-169D4.2
ENSG00000256751.1	antisense	RP11-695J4.2
ENSG00000256894.1	antisense	RP11-283G6.3
ENSG00000256967.1	antisense	RP11-273B20.1
ENSG00000257270.1	antisense	RP11-521B24.5
ENSG00000257500.1	antisense	RP11-1020M18.10
ENSG00000257636.2	antisense	RP11-1103G16.1
ENSG00000257718.1	antisense	RP11-396F22.1
ENSG00000257824.1	antisense	RP11-1049A21.2
ENSG00000257913.1	antisense	RP11-386G11.5
ENSG00000258279.2	lincRNA	LINC00592
ENSG00000258545.1	antisense	RP4-755D9.1
ENSG00000258602.1	lincRNA	RP11-7F17.7
ENSG00000258657.1	antisense	RP11-104E19.1
ENSG00000258663.1	antisense	RP11-123M6.2
ENSG00000258689.1	lincRNA	RP6-65G23.1
ENSG00000258763.1	antisense	RP11-110A12.2
ENSG00000258791.3	processed_transcript	LINC00520
ENSG00000258815.1	lincRNA	RP11-408B11.2
ENSG00000258949.1	antisense	RP11-857B24.5
ENSG00000258955.1	lincRNA	LINC00519
ENSG00000259038.1	antisense	CTD-2325P2.4
ENSG00000259153.1	lincRNA	RP6-65G23.3
ENSG00000259178.1	lincRNA	CTD-2184D3.3
ENSG00000259230.1	lincRNA	CTD-2555C10.3
ENSG00000259244.1	processed_transcript	RP11-182J1.12
ENSG00000259264.1	antisense	RP11-60L3.1
ENSG00000259341.1	lincRNA	RP11-20G13.1
ENSG00000259353.1	antisense	RP11-30K9.5
ENSG00000259485.1	lincRNA	CTD-2147F2.1
ENSG00000259590.1	lincRNA	RP11-20G13.3
ENSG00000259672.1	lincRNA	RP11-69G7.1
ENSG00000259704.1	sense_overlapping	CTD-3094K11.1
ENSG00000259712.1	antisense	CTD-2184D3.5
ENSG00000259760.1	antisense	RP11-20G13.2
ENSG00000259807.1	lincRNA	RP11-426C22.4
ENSG00000259834.1	lincRNA	RP11-284N8.3
ENSG00000259884.1	lincRNA	RP11-1100L3.8
ENSG00000259886.1	lincRNA	U82695.10
ENSG00000259933.2	sense_overlapping	RP11-304L19.1
ENSG00000260051.1	antisense	LA16c-390E6.4
ENSG00000260162.2	lincRNA	RP11-863P13.1
ENSG00000260193.1	lincRNA	RP11-83N9.5
ENSG00000260196.1	antisense	RP1-239B22.5
ENSG00000260260.1	lincRNA	RP11-304L19.5
ENSG00000260265.1	lincRNA	RP11-44F21.5
ENSG00000260302.1	lincRNA	RP11-973H7.1
ENSG00000260528.2	processed_transcript	FAM157C
ENSG00000260581.1	antisense	CTB-113P19.4
ENSG00000260655.1	lincRNA	CTA-250D10.23
ENSG00000260673.1	lincRNA	RP4-529N6.2
ENSG00000260807.2	lincRNA	RP11-161M6.2
ENSG00000260810.1	lincRNA	CTD-2547L24.4
ENSG00000260833.2	processed_transcript	AC124789.1
ENSG00000260853.1	antisense	RP11-264B17.2
ENSG00000260997.1	sense_overlapping	RP4-647J21.1
ENSG00000261040.2	processed_transcript	CTD-2319I12.1
ENSG00000261068.1	lincRNA	RP11-7K24.3
ENSG00000261092.1	lincRNA	RP11-21B23.2
ENSG00000261105.1	antisense	RP11-173B14.5
ENSG00000261123.1	sense_intronic	RP11-304L19.3
ENSG00000261235.1	antisense	RP11-510J16.5
ENSG00000261295.1	antisense	RP11-524D16__A.3
ENSG00000261327.3	lincRNA	RP11-863P13.3
ENSG00000261353.1	lincRNA	CTA-14H9.5
ENSG00000261373.1	antisense	VPS9D1-AS1
ENSG00000261434.1	sense_overlapping	CTD-2083E4.7
ENSG00000261488.1	antisense	RP11-757F18.5
ENSG00000261521.1	lincRNA	RP11-408H20.1
ENSG00000261534.1	sense_overlapping	RP11-244O19.1
ENSG00000261582.1	antisense	RP4-614O4.11
ENSG00000261685.2	lincRNA	RP11-401P9.4
ENSG00000261706.1	lincRNA	AP001505.9
ENSG00000261760.2	lincRNA	RP11-1223D19.1
ENSG00000261780.2	processed_transcript	CTD-2354A18.1
ENSG00000261801.1	antisense	LOXL1-AS1
ENSG00000261804.1	lincRNA	RP11-44F14.2
ENSG00000261888.1	lincRNA	AC144831.1
ENSG00000261925.1	lincRNA	RP11-388M20.9
ENSG00000261996.1	antisense	CTC-281F24.1
ENSG00000262074.3	lincRNA	SNORD3B-2
ENSG00000262136.1	antisense	CTD-2033A16.3
ENSG00000262202.3	lincRNA	SNORD3D
ENSG00000262454.1	lincRNA	RP11-65J21.3
ENSG00000262482.1	antisense	LA16c-321D4.2
ENSG00000262580.1	antisense	RP11-334C17.5
ENSG00000262714.1	lincRNA	RP11-44F14.8
ENSG00000262903.1	antisense	RP11-235E17.6
ENSG00000262973.1	lincRNA	RP11-708H21.4
ENSG00000263429.3	lincRNA	LINC00675
ENSG00000263470.1	lincRNA	RP11-160O5.1
ENSG00000263893.2	lincRNA	CTD-3010D24.3
ENSG00000263934.2	lincRNA	SNORD3A
ENSG00000264107.1	antisense	RP11-848P1.5
ENSG00000264112.1	lincRNA	RP11-159D12.2
ENSG00000264433.1	lincRNA	RP11-720L2.3
ENSG00000264514.1	lincRNA	RP11-720L2.4
ENSG00000264785.1	antisense	RP11-311F12.2
ENSG00000264868.1	lincRNA	CTB-167B5.2
ENSG00000264964.1	lincRNA	RP11-888D10.3
ENSG00000265185.2	lincRNA	SNORD3B-1
ENSG00000265206.2	antisense	MIR142
ENSG00000265474.1	antisense	AC010761.9
ENSG00000265519.1	lincRNA	CTD-3157E16.1
ENSG00000265933.1	lincRNA	LINC00668
ENSG00000265992.1	sense_intronic	ESRG
ENSG00000266651.1	lincRNA	RP11-138I1.3
ENSG00000266729.1	antisense	RP11-534N16.1
ENSG00000266869.1	lincRNA	RP6-114E22.1
ENSG00000267025.1	antisense	AC015849.19
ENSG00000267034.1	lincRNA	RP11-384O8.1
ENSG00000267047.1	antisense	RP11-589P10.7
ENSG00000267123.1	lincRNA	CTD-2357A8.3
ENSG00000267147.1	lincRNA	CTC-548K16.1
ENSG00000267151.2	lincRNA	MIR2117
ENSG00000267194.1	lincRNA	RP1-193H18.2
ENSG00000267279.1	lincRNA	RP11-879F14.2
ENSG00000267308.1	lincRNA	AC004510.3
ENSG00000267327.1	lincRNA	CTD-2008L17.1
ENSG00000267344.1	antisense	CTB-39G8.3
ENSG00000267374.1	lincRNA	LINC00669
ENSG00000267381.1	lincRNA	CTD-2086O20.3
ENSG00000267416.1	lincRNA	CTD-2319I12.2
ENSG00000267530.2	lincRNA	AC006273.5
ENSG00000267577.1	antisense	CTD-2587H24.5
ENSG00000267654.1	lincRNA	RP11-973H7.4
ENSG00000267751.1	antisense	AC009005.2
ENSG00000267776.1	sense_intronic	AC006116.24
ENSG00000267922.1	lincRNA	AC007193.6
ENSG00000268095.1	antisense	CTC-429C10.2
ENSG00000268164.1	lincRNA	CTD-2337J16.1
ENSG00000268307.1	lincRNA	CTD-2619J13.13
ENSG00000268518.1	lincRNA	CTD-2545M3.8
ENSG00000268601.1	lincRNA	AC115522.3
ENSG00000268613.1	lincRNA	CTD-2620I22.7
ENSG00000268621.1	lincRNA	AC006262.5
ENSG00000268895.1	antisense	A1BG-AS1
ENSG00000269107.1	lincRNA	RP11-15H20.7
ENSG00000269246.1	lincRNA	CTC-246B18.10
ENSG00000269352.1	antisense	AC018766.5
ENSG00000269825.1	sense_intronic	CTD-3099C6.9
ENSG00000269900.2	lincRNA	RMRP
ENSG00000269918.1	sense_intronic	AF131215.9
ENSG00000269936.2	lincRNA	MIR145
ENSG00000269962.1	lincRNA	RP13-238F13.5
ENSG00000269970.1	sense_intronic	RP11-498E2.9
ENSG00000269976.1	lincRNA	RP11-130L8.2
ENSG00000269989.1	sense_intronic	RP11-635N19.3
ENSG00000269993.1	lincRNA	AF003625.3
ENSG00000269994.1	lincRNA	RP11-276H19.2
ENSG00000270006.1	antisense	RP11-178L8.7
ENSG00000270069.1	lincRNA	RP6-99M1.2
ENSG00000270168.1	lincRNA	LA16c-380H5.4
ENSG00000270346.1	lincRNA	RP1-90J20.12
ENSG00000270372.1	lincRNA	RP11-109M17.2
ENSG00000270547.1	lincRNA	RP11-536O18.2
ENSG00000270641.1	lincRNA	TSIX
ENSG00000270659.1	lincRNA	RP11-105N14.1
ENSG00000271218.1	antisense	RP3-523E19.2
ENSG00000271762.1	lincRNA	RP11-213H15.4
ENSG00000271781.1	antisense	CTD-2589H19.6
ENSG00000271948.1	lincRNA	RP11-242F4.2
ENSG00000271996.1	antisense	RP11-337N6.1
ENSG00000272068.1	lincRNA	RP11-284F21.9
ENSG00000272141.1	lincRNA	RP11-465B22.8
ENSG00000272143.1	lincRNA	FGF14-AS2
ENSG00000272279.1	lincRNA	RP11-157J24.2
ENSG00000272327.1	lincRNA	RP11-1002K11.1
ENSG00000272468.1	lincRNA	RP1-86C11.7
ENSG00000272482.1	lincRNA	RP11-474O21.5
ENSG00000272512.1	lincRNA	RP11-54O7.17
ENSG00000272558.1	antisense	U91328.21
ENSG00000272620.1	antisense	AFAP1-AS1
ENSG00000272622.1	lincRNA	RP11-395N3.2
ENSG00000272695.1	lincRNA	GAS6-AS2
ENSG00000272761.1	lincRNA	RP11-572C15.6
ENSG00000272763.1	lincRNA	RP11-357H14.17
ENSG00000272792.1	lincRNA	RP11-141C7.4
ENSG00000272849.1	lincRNA	RP11-347I19.8
ENSG00000272894.1	lincRNA	RP5-1159O4.1
ENSG00000272931.1	lincRNA	RP5-943J3.2
ENSG00000272975.1	antisense	CTC-297N7.11
ENSG00000272989.1	lincRNA	RP13-616I3.1
ENSG00000273112.1	processed_transcript	RP11-25K21.6
ENSG00000273132.1	antisense	RP11-350J20.12
ENSG00000273156.1	lincRNA	RP11-127B20.2
ENSG00000273179.1	antisense	RP11-20I20.4
ENSG00000273338.1	antisense	RP11-386I14.4
ENSG00000273355.1	lincRNA	RP11-672L10.6
ENSG00000273373.1	antisense	RP5-1074L1.4
ENSG00000273445.1	antisense	RP11-1399P15.1

## Sheet: Suppl Table 2
Table S2. lncRNA-based HNSCC TCGA sample clusters
sample	lncRNA-based cluster
TCGA-BA-4074-01	c1
TCGA-BA-4078-01	c1
TCGA-BA-6869-01	c1
TCGA-BB-4217-01	c1
TCGA-CN-4727-01	c1
TCGA-CN-4731-01	c1
TCGA-CN-4740-01	c1
TCGA-CN-5356-01	c1
TCGA-CN-5360-01	c1
TCGA-CN-5370-01	c1
TCGA-CN-6022-01	c1
TCGA-CQ-5326-01	c1
TCGA-CQ-6224-01	c1
TCGA-CR-7369-01	c1
TCGA-CR-7402-01	c1
TCGA-CV-6960-01	c1
TCGA-CV-7253-01	c1
TCGA-CV-5444-01	c1
TCGA-CV-6003-01	c1
TCGA-CV-7440-01	c1
TCGA-CV-6954-01	c1
TCGA-F7-7848-01	c1
TCGA-BA-5555-01	c1
TCGA-CN-4730-01	c1
TCGA-CV-7255-01	c1
TCGA-CV-7263-01	c1
TCGA-CV-7413-01	c1
TCGA-CV-7414-01	c1
TCGA-CV-7415-01	c1
TCGA-CN-4739-01	c1
TCGA-D6-6517-01	c1
TCGA-D6-6823-01	c1
TCGA-CR-5247-01	c1
TCGA-BA-4076-01	c1
TCGA-CR-7364-01	c1
TCGA-BA-6868-01	c1
TCGA-BA-7269-01	c1
TCGA-BB-4224-01	c1
TCGA-CN-4729-01	c1
TCGA-CV-6941-01	c1
TCGA-CN-4737-01	c1
TCGA-CV-6956-01	c1
TCGA-CN-6020-01	c1
TCGA-CN-6988-01	c1
TCGA-CN-6994-01	c1
TCGA-CQ-6225-01	c1
TCGA-CV-7242-01	c1
TCGA-CR-6474-01	c1
TCGA-CV-7245-01	c1
TCGA-CV-7250-01	c1
TCGA-BA-A4IF-01	c1
TCGA-BA-A6DE-01	c1
TCGA-CV-7091-01	c1
TCGA-BA-A6DL-01	c1
TCGA-BB-7870-01	c1
TCGA-CV-7247-01	c1
TCGA-CV-7416-01	c1
TCGA-CV-7435-01	c1
TCGA-CX-7086-01	c1
TCGA-DQ-7588-01	c1
TCGA-HD-7753-01	c1
TCGA-BB-A5HZ-01	c1
TCGA-CN-A63T-01	c1
TCGA-CN-A641-01	c1
TCGA-CV-6934-01	c1
TCGA-CV-A461-01	c1
TCGA-CV-A6JU-01	c1
TCGA-BA-4075-01	c1
TCGA-D6-A6EO-01	c1
TCGA-BA-A4II-01	c1
TCGA-BA-A6D8-01	c1
TCGA-P3-A5QF-01	c1
TCGA-BB-A5HU-01	c1
TCGA-CN-5361-01	c1
TCGA-CQ-A4C9-01	c1
TCGA-CQ-A4CA-01	c1
TCGA-CV-7409-01	c1
TCGA-CV-7428-01	c1
TCGA-CV-A45R-01	c1
TCGA-CV-A45Y-01	c1
TCGA-CV-A6JM-01	c1
TCGA-D6-A6EP-01	c1
TCGA-DQ-7595-01	c1
TCGA-F7-8298-01	c1
TCGA-F7-A622-01	c1
TCGA-HD-7917-01	c1
TCGA-P3-A5Q6-01	c1
TCGA-CN-4735-01	c2
TCGA-CN-6019-01	c2
TCGA-CN-6021-01	c2
TCGA-CN-6023-01	c2
TCGA-CQ-5323-01	c2
TCGA-CR-7371-01	c2
TCGA-CV-7248-01	c2
TCGA-CX-7082-01	c2
TCGA-CN-4728-01	c2
TCGA-CN-6010-01	c2
TCGA-CN-6012-01	c2
TCGA-CN-6024-01	c2
TCGA-CN-6989-01	c2
TCGA-CN-6992-01	c2
TCGA-CN-6997-01	c2
TCGA-CQ-5332-01	c2
TCGA-CQ-6228-01	c2
TCGA-CR-7370-01	c2
TCGA-CR-7374-01	c2
TCGA-CV-5431-01	c2
TCGA-CV-5432-01	c2
TCGA-CV-5434-01	c2
TCGA-CV-5440-01	c2
TCGA-CV-5978-01	c2
TCGA-CV-6933-01	c2
TCGA-CV-6935-01	c2
TCGA-CV-6940-01	c2
TCGA-CV-6948-01	c2
TCGA-CV-6962-01	c2
TCGA-CV-7101-01	c2
TCGA-CV-7103-01	c2
TCGA-CV-7177-01	c2
TCGA-CV-7254-01	c2
TCGA-CV-7261-01	c2
TCGA-CV-7418-01	c2
TCGA-CV-7421-01	c2
TCGA-CV-7422-01	c2
TCGA-CV-7424-01	c2
TCGA-CV-7430-01	c2
TCGA-CV-7437-01	c2
TCGA-DQ-5629-01	c2
TCGA-CN-4741-01	c2
TCGA-CV-7406-01	c2
TCGA-BA-A4IH-01	c2
TCGA-BA-A6DI-01	c2
TCGA-CR-7398-01	c2
TCGA-BB-7862-01	c2
TCGA-BB-7864-01	c2
TCGA-CN-A497-01	c2
TCGA-BB-7871-01	c2
TCGA-BB-8601-01	c2
TCGA-CV-A45Z-01	c2
TCGA-CN-A498-01	c2
TCGA-CN-A49A-01	c2
TCGA-CQ-A4CI-01	c2
TCGA-CV-A45U-01	c2
TCGA-CV-A45W-01	c2
TCGA-CX-A4AQ-01	c2
TCGA-DQ-7589-01	c2
TCGA-DQ-7594-01	c2
TCGA-MZ-A6I9-01	c2
TCGA-BA-4077-01	c3
TCGA-BA-5149-01	c3
TCGA-BA-5558-01	c3
TCGA-CN-4723-01	c3
TCGA-CN-4736-01	c3
TCGA-CN-4738-01	c3
TCGA-CN-5355-01	c3
TCGA-CN-5365-01	c3
TCGA-CN-5367-01	c3
TCGA-CN-6013-01	c3
TCGA-CQ-6223-01	c3
TCGA-CR-6484-01	c3
TCGA-CR-7367-01	c3
TCGA-CR-7373-01	c3
TCGA-CR-7377-01	c3
TCGA-CR-7388-01	c3
TCGA-CR-7389-01	c3
TCGA-CV-7102-01	c3
TCGA-CV-7236-01	c3
TCGA-CV-7429-01	c3
TCGA-CV-7433-01	c3
TCGA-CX-7219-01	c3
TCGA-D6-6826-01	c3
TCGA-DQ-5624-01	c3
TCGA-HD-7229-01	c3
TCGA-IQ-7630-01	c3
TCGA-IQ-7632-01	c3
TCGA-BA-6870-01	c3
TCGA-BA-6871-01	c3
TCGA-BA-6872-01	c3
TCGA-CN-4742-01	c3
TCGA-CN-5359-01	c3
TCGA-CN-6011-01	c3
TCGA-CR-6477-01	c3
TCGA-CR-6478-01	c3
TCGA-CR-6488-01	c3
TCGA-CR-7379-01	c3
TCGA-CR-7380-01	c3
TCGA-CR-7397-01	c3
TCGA-CR-7399-01	c3
TCGA-CV-6936-01	c3
TCGA-CV-6937-01	c3
TCGA-CV-6945-01	c3
TCGA-CV-7090-01	c3
TCGA-CV-7178-01	c3
TCGA-CV-7235-01	c3
TCGA-CV-7423-01	c3
TCGA-DQ-7592-01	c3
TCGA-CN-5369-01	c3
TCGA-CN-6017-01	c3
TCGA-CQ-5331-01	c3
TCGA-CQ-6218-01	c3
TCGA-CQ-7068-01	c3
TCGA-CR-6492-01	c3
TCGA-CR-7392-01	c3
TCGA-CV-5436-01	c3
TCGA-CV-6939-01	c3
TCGA-CV-6953-01	c3
TCGA-CV-6955-01	c3
TCGA-CV-7089-01	c3
TCGA-CV-7099-01	c3
TCGA-CV-7238-01	c3
TCGA-CV-7252-01	c3
TCGA-CV-7410-01	c3
TCGA-IQ-7631-01	c3
TCGA-BA-A6DA-01	c3
TCGA-BA-A6DD-01	c3
TCGA-BA-A6DJ-01	c3
TCGA-BB-7863-01	c3
TCGA-BB-7872-01	c3
TCGA-BB-8596-01	c3
TCGA-BB-A5HY-01	c3
TCGA-C9-A47Z-01	c3
TCGA-CN-4722-01	c3
TCGA-CV-5441-01	c3
TCGA-CN-A499-01	c3
TCGA-CV-6961-01	c3
TCGA-D6-8569-01	c3
TCGA-CN-A642-01	c3
TCGA-CQ-5333-01	c3
TCGA-CQ-7067-01	c3
TCGA-CQ-7069-01	c3
TCGA-CQ-A4CD-01	c3
TCGA-CQ-A4CE-01	c3
TCGA-CQ-A4CG-01	c3
TCGA-CQ-A4CH-01	c3
TCGA-CV-7425-01	c3
TCGA-CV-A45Q-01	c3
TCGA-CV-A45T-01	c3
TCGA-CV-A45V-01	c3
TCGA-CV-A45X-01	c3
TCGA-F7-A623-01	c3
TCGA-KU-A66S-01	c3
TCGA-CV-A463-01	c3
TCGA-CV-A464-01	c3
TCGA-CV-A6JD-01	c3
TCGA-CV-A6JE-01	c3
TCGA-CV-A6JY-01	c3
TCGA-CV-A6JZ-01	c3
TCGA-CV-A6K1-01	c3
TCGA-D6-8568-01	c3
TCGA-D6-A4ZB-01	c3
TCGA-F7-8489-01	c3
TCGA-F7-A50G-01	c3
TCGA-F7-A50I-01	c3
TCGA-F7-A50J-01	c3
TCGA-F7-A61S-01	c3
TCGA-F7-A61W-01	c3
TCGA-HD-8635-01	c3
TCGA-HD-A4C1-01	c3
TCGA-HD-A633-01	c3
TCGA-HD-A6I0-01	c3
TCGA-HL-7533-01	c3
TCGA-IQ-A61E-01	c3
TCGA-IQ-A61O-01	c3
TCGA-MT-A51W-01	c3
TCGA-P3-A5QA-01	c3
TCGA-P3-A5QE-01	c3
TCGA-QK-A64Z-01	c3
TCGA-QK-A6IH-01	c3
TCGA-BA-5152-01	c4
TCGA-BA-6873-01	c4
TCGA-CN-4726-01	c4
TCGA-CN-5364-01	c4
TCGA-CN-5366-01	c4
TCGA-CN-6998-01	c4
TCGA-CQ-5329-01	c4
TCGA-CQ-5330-01	c4
TCGA-CQ-6220-01	c4
TCGA-CQ-6227-01	c4
TCGA-CQ-6229-01	c4
TCGA-CQ-7065-01	c4
TCGA-CR-6491-01	c4
TCGA-CR-6493-01	c4
TCGA-CR-7368-01	c4
TCGA-CR-7401-01	c4
TCGA-CV-5439-01	c4
TCGA-CV-5442-01	c4
TCGA-CV-5966-01	c4
TCGA-CV-5970-01	c4
TCGA-CV-5976-01	c4
TCGA-CV-5977-01	c4
TCGA-CV-5979-01	c4
TCGA-CV-6950-01	c4
TCGA-CV-6951-01	c4
TCGA-CV-6959-01	c4
TCGA-CV-7104-01	c4
TCGA-CV-7243-01	c4
TCGA-CV-7432-01	c4
TCGA-CV-7434-01	c4
TCGA-CV-7438-01	c4
TCGA-D6-6516-01	c4
TCGA-D6-6825-01	c4
TCGA-DQ-5625-01	c4
TCGA-HD-7831-01	c4
TCGA-CN-4725-01	c4
TCGA-CN-5363-01	c4
TCGA-CN-6018-01	c4
TCGA-CN-6995-01	c4
TCGA-CR-7365-01	c4
TCGA-CR-7372-01	c4
TCGA-CR-7383-01	c4
TCGA-CR-7390-01	c4
TCGA-CV-5973-01	c4
TCGA-CV-7095-01	c4
TCGA-CV-7097-01	c4
TCGA-CV-7180-01	c4
TCGA-DQ-5631-01	c4
TCGA-BA-5151-01	c4
TCGA-BA-5556-01	c4
TCGA-BA-5557-01	c4
TCGA-CN-4733-01	c4
TCGA-CN-5358-01	c4
TCGA-CN-5373-01	c4
TCGA-CN-6016-01	c4
TCGA-CQ-5324-01	c4
TCGA-CQ-5325-01	c4
TCGA-CQ-5334-01	c4
TCGA-CR-6471-01	c4
TCGA-CR-7376-01	c4
TCGA-CR-7382-01	c4
TCGA-CR-7386-01	c4
TCGA-CR-7391-01	c4
TCGA-CR-7393-01	c4
TCGA-CR-7394-01	c4
TCGA-CV-6436-01	c4
TCGA-CV-6938-01	c4
TCGA-CV-6943-01	c4
TCGA-CV-6952-01	c4
TCGA-CV-7183-01	c4
TCGA-CV-7411-01	c4
TCGA-CX-7085-01	c4
TCGA-D6-6515-01	c4
TCGA-D6-6824-01	c4
TCGA-DQ-5630-01	c4
TCGA-H7-7774-01	c4
TCGA-HD-7832-01	c4
TCGA-BA-A6DB-01	c4
TCGA-BA-A6DG-01	c4
TCGA-C9-A480-01	c4
TCGA-CN-4734-01	c4
TCGA-CN-6996-01	c4
TCGA-CN-A49B-01	c4
TCGA-CQ-5327-01	c4
TCGA-CQ-6219-01	c4
TCGA-CQ-6222-01	c4
TCGA-CQ-7063-01	c4
TCGA-CQ-A4C6-01	c4
TCGA-CQ-A4C7-01	c4
TCGA-CQ-A4CB-01	c4
TCGA-CV-A45O-01	c4
TCGA-CV-A45P-01	c4
TCGA-CV-A465-01	c4
TCGA-CV-6942-01	c4
TCGA-CV-A6JN-01	c4
TCGA-CV-A6JT-01	c4
TCGA-CR-6481-01	c4
TCGA-CR-7395-01	c4
TCGA-D6-A4Z9-01	c4
TCGA-D6-A6EK-01	c4
TCGA-D6-A6EM-01	c4
TCGA-D6-A6EN-01	c4
TCGA-CV-7427-01	c4
TCGA-D6-A6ES-01	c4
TCGA-F7-A61V-01	c4
TCGA-F7-A620-01	c4
TCGA-CV-A468-01	c4
TCGA-H7-8501-01	c4
TCGA-H7-8502-01	c4
TCGA-HD-8634-01	c4
TCGA-MT-A51X-01	c4
TCGA-QK-A652-01	c4
TCGA-QK-A6II-01	c4
TCGA-QK-A6IJ-01	c4
TCGA-CN-5374-01	c5
TCGA-CQ-6221-01	c5
TCGA-CR-5243-01	c5
TCGA-CR-5248-01	c5
TCGA-CR-6472-01	c5
TCGA-CR-6487-01	c5
TCGA-CV-5430-01	c5
TCGA-CV-5435-01	c5
TCGA-CV-7407-01	c5
TCGA-BA-5153-01	c5
TCGA-BA-5559-01	c5
TCGA-BB-4223-01	c5
TCGA-BB-4225-01	c5
TCGA-BB-4228-01	c5
TCGA-CR-5249-01	c5
TCGA-CR-5250-01	c5
TCGA-CR-6467-01	c5
TCGA-CR-6470-01	c5
TCGA-CR-6473-01	c5
TCGA-CR-6482-01	c5
TCGA-CR-7404-01	c5
TCGA-CV-5443-01	c5
TCGA-CV-5971-01	c5
TCGA-CV-6433-01	c5
TCGA-CV-7100-01	c5
TCGA-DQ-7591-01	c5
TCGA-HD-7754-01	c5
TCGA-BA-A4IG-01	c5
TCGA-BB-7861-01	c5
TCGA-BB-7866-01	c5
TCGA-CN-A49C-01	c5
TCGA-CR-6480-01	c5
TCGA-CV-A460-01	c5
TCGA-D6-6827-01	c5
TCGA-DQ-7590-01	c5
TCGA-DQ-7593-01	c5
TCGA-DQ-7596-01	c5
TCGA-HD-8224-01	c5
TCGA-HD-8314-01	c5
TCGA-HD-A634-01	c5
TCGA-CV-6441-01	c5
TCGA-KU-A6H7-01	c5
TCGA-P3-A5Q5-01	c5
TCGA-CR-7385-01	c5

## Sheet: Supp Table 3
Table S3. Surrogate lncRNA genes per sample cluster
lncRNA sample cluster	gene_id_v19	gene_type	gene_name
c1	ENSG00000258633.1	antisense	RP11-857B24.1
c1	ENSG00000229912.1	lincRNA	AC128709.4
c1	ENSG00000250548.2	lincRNA	RP11-47I22.2
c1	ENSG00000246228.2	antisense	CASC8
c1	ENSG00000231711.2	processed_transcript	LINC00899
c1	ENSG00000244247.1	lincRNA	RP11-139K4.2
c1	ENSG00000248740.1	lincRNA	RP11-328K4.1
c1	ENSG00000236081.1	lincRNA	AC074389.9
c1	ENSG00000225439.2	antisense	BOLA3-AS1
c1	ENSG00000226505.1	processed_transcript	AC016700.3
c1	ENSG00000135253.9	processed_transcript	KCP
c1	ENSG00000205559.3	antisense	CHKB-AS1
c1	ENSG00000232987.1	lincRNA	AC051649.6
c1	ENSG00000258479.1	lincRNA	LINC00640
c1	ENSG00000223812.1	lincRNA	RP11-197K6.1
c1	ENSG00000228288.2	antisense	PCAT6
c1	ENSG00000234235.1	antisense	BOK-AS1
c1	ENSG00000253438.2	lincRNA	PCAT1
c1	ENSG00000236658.1	antisense	RP11-83J21.3
c1	ENSG00000259248.1	antisense	USP3-AS1
c1	ENSG00000272620.1	antisense	AFAP1-AS1
c1	ENSG00000260086.1	lincRNA	RP11-42I10.1
c1	ENSG00000260581.1	antisense	CTB-113P19.4
c1	ENSG00000250874.1	lincRNA	CTC-480C2.1
c1	ENSG00000262482.1	antisense	LA16c-321D4.2
c1	ENSG00000227533.1	lincRNA	SLC2A1-AS1
c1	ENSG00000255079.1	lincRNA	RP11-45A12.1
c1	ENSG00000259760.1	antisense	RP11-20G13.2
c1	ENSG00000257893.2	lincRNA	RP11-587P21.2
c1	ENSG00000255775.1	lincRNA	RP3-454B23.1
c1	ENSG00000255666.1	lincRNA	RP11-867G2.6
c1	ENSG00000256542.1	antisense	RP13-895J2.3
c1	ENSG00000256546.1	processed_transcript	AC156455.1
c1	ENSG00000260186.1	lincRNA	RP11-481J2.2
c1	ENSG00000260115.1	antisense	CTC-420A11.2
c1	ENSG00000263753.2	lincRNA	LINC00667
c1	ENSG00000261824.2	lincRNA	LINC00662
c1	ENSG00000232023.2	lincRNA	AC009410.1
c1	ENSG00000261817.1	lincRNA	RP11-502H18.2
c1	ENSG00000261783.1	sense_intronic	RP11-252K23.2
c1	ENSG00000267575.2	lincRNA	CTC-459F4.3
c1	ENSG00000233922.1	lincRNA	AL133493.2
c1	ENSG00000266718.1	antisense	RP11-466A19.1
c1	ENSG00000269834.1	processed_transcript	CTD-3018O17.3
c1	ENSG00000259178.1	lincRNA	CTD-2184D3.3
c1	ENSG00000244306.5	lincRNA	CTD-2314B22.3
c1	ENSG00000226779.1	antisense	NAALADL2-AS2
c1	ENSG00000227269.1	lincRNA	RP11-96L7.2
c1	ENSG00000226629.1	lincRNA	LINC00974
c1	ENSG00000270168.1	lincRNA	LA16c-380H5.4
c1	ENSG00000227953.2	processed_transcript	RP11-439E19.3
c1	ENSG00000227674.1	lincRNA	LINC00355
c1	ENSG00000227743.1	lincRNA	RP4-745K6.1
c1	ENSG00000228496.1	sense_intronic	AC106875.1
c1	ENSG00000228559.1	lincRNA	RP3-340B19.3
c1	ENSG00000228235.1	lincRNA	AP001476.4
c1	ENSG00000228265.1	lincRNA	RP5-1125A11.1
c1	ENSG00000228203.2	processed_transcript	RNF144A-AS1
c1	ENSG00000231056.1	lincRNA	RP1-290I10.5
c1	ENSG00000231476.1	lincRNA	AC074389.5
c1	ENSG00000230033.1	lincRNA	RP5-1121A15.3
c1	ENSG00000230257.1	antisense	NFE4
c1	ENSG00000230269.2	lincRNA	RP1-40E16.9
c1	ENSG00000233536.2	lincRNA	RP11-867G2.5
c1	ENSG00000233221.2	antisense	AC133785.1
c1	ENSG00000247134.2	lincRNA	RP11-11N9.4
c1	ENSG00000249790.2	lincRNA	RP11-20D14.6
c1	ENSG00000234471.1	lincRNA	AC147651.1
c1	ENSG00000234476.1	sense_intronic	RP11-496N12.6
c1	ENSG00000259590.1	lincRNA	RP11-20G13.3
c1	ENSG00000235560.3	antisense	AC002310.12
c1	ENSG00000250920.1	lincRNA	RP11-297P16.4
c1	ENSG00000272071.1	lincRNA	RP11-332J15.4
c1	ENSG00000238837.3	lincRNA	RP11-646E18.2
c1	ENSG00000167355.3	processed_transcript	AC104389.28
c1	ENSG00000183674.7	lincRNA	LINC00518
c1	ENSG00000186148.7	processed_transcript	AC013271.3
c1	ENSG00000237523.1	lincRNA	LINC00857
c1	ENSG00000224817.1	lincRNA	RP11-190J1.3
c1	ENSG00000240401.4	antisense	AC012358.8
c1	ENSG00000237923.1	lincRNA	XXbac-BPG27H4.8
c1	ENSG00000239311.1	lincRNA	RP11-615J4.3
c1	ENSG00000248475.1	antisense	RP11-479O16.1
c1	ENSG00000244468.1	antisense	RP11-206M11.7
c1	ENSG00000206195.6	processed_transcript	AP000525.9
c1	ENSG00000250337.1	lincRNA	LINC01021
c1	ENSG00000250102.1	lincRNA	RP11-314N14.1
c1	ENSG00000253595.1	antisense	CTD-3064M3.1
c1	ENSG00000253642.1	lincRNA	RP11-317N12.1
c1	ENSG00000253753.1	antisense	AC145123.2
c1	ENSG00000251577.1	antisense	RP11-297P16.3
c2	ENSG00000234912.5	processed_transcript	LINC00338
c2	ENSG00000237187.4	processed_transcript	NR2F1-AS1
c2	ENSG00000229970.3	antisense	AC007128.1
c2	ENSG00000263470.1	lincRNA	RP11-160O5.1
c2	ENSG00000227640.2	lincRNA	SOX21-AS1
c2	ENSG00000237517.4	antisense	DGCR5
c2	ENSG00000272138.1	lincRNA	RP11-27N21.3
c2	ENSG00000259345.1	antisense	RP11-624L4.1
c2	ENSG00000258102.1	lincRNA	RP11-809C9.2
c2	ENSG00000257815.1	antisense	RP11-611E13.2
c2	ENSG00000237863.2	antisense	RP6-24A23.3
c2	ENSG00000253414.2	sense_intronic	RP11-150O12.6
c2	ENSG00000259977.1	lincRNA	AL121578.2
c2	ENSG00000225680.1	lincRNA	AL163953.2
c2	ENSG00000240207.2	antisense	RP11-379F4.4
c2	ENSG00000224189.2	antisense	HOXD-AS1
c2	ENSG00000239552.2	antisense	HOXB-AS2
c2	ENSG00000247844.1	lincRNA	CCAT1
c2	ENSG00000258955.1	lincRNA	LINC00519
c2	ENSG00000215039.2	antisense	CD27-AS1
c2	ENSG00000224046.1	antisense	AC005076.5
c2	ENSG00000236618.2	antisense	PITPNA-AS1
c2	ENSG00000229931.1	antisense	RP1-151F17.1
c2	ENSG00000228709.1	lincRNA	AP001065.15
c2	ENSG00000251602.2	antisense	RP11-521B24.3
c2	ENSG00000272692.1	lincRNA	RP11-399K21.14
c2	ENSG00000246465.1	lincRNA	RP11-57A19.2
c2	ENSG00000223813.2	antisense	AC007255.8
c2	ENSG00000241313.2	antisense	WWTR1-AS1
c2	ENSG00000226853.2	lincRNA	AC010894.3
c2	ENSG00000267034.1	lincRNA	RP11-384O8.1
c2	ENSG00000258815.1	lincRNA	RP11-408B11.2
c2	ENSG00000244586.1	antisense	WNT5A-AS1
c2	ENSG00000244198.1	antisense	RP4-545C24.1
c2	ENSG00000261437.1	antisense	RP11-22C11.2
c2	ENSG00000206129.3	lincRNA	CTD-2008L17.2
c2	ENSG00000236548.1	antisense	RP11-510H23.1
c2	ENSG00000247287.2	processed_transcript	RP11-902B17.1
c2	ENSG00000245694.4	lincRNA	CRNDE
c2	ENSG00000240449.1	antisense	RP4-584D14.5
c2	ENSG00000255135.3	lincRNA	RP11-111M22.3
c2	ENSG00000246174.3	antisense	KCTD21-AS1
c2	ENSG00000261455.1	lincRNA	LINC01003
c2	ENSG00000273344.1	lincRNA	PAXIP1-AS1
c2	ENSG00000273329.1	lincRNA	RP11-448A19.1
c2	ENSG00000255966.1	antisense	RP5-940J5.3
c2	ENSG00000254854.1	antisense	CTD-2523D13.2
c2	ENSG00000255517.2	antisense	CTD-3074O7.5
c2	ENSG00000233251.3	antisense	AC007743.1
c2	ENSG00000269993.1	lincRNA	AF003625.3
c2	ENSG00000224511.1	lincRNA	LINC00365
c2	ENSG00000268471.3	lincRNA	MIR4453
c2	ENSG00000267277.1	antisense	CTD-2342J14.6
c2	ENSG00000267313.2	lincRNA	RP11-142I20.1
c2	ENSG00000266970.1	lincRNA	RP11-806H10.4
c2	ENSG00000240541.2	antisense	TM4SF1-AS1
c2	ENSG00000243926.1	antisense	TIPARP-AS1
c2	ENSG00000226950.2	processed_transcript	DANCR
c2	ENSG00000261801.1	antisense	LOXL1-AS1
c2	ENSG00000262768.1	antisense	RP11-353N14.1
c2	ENSG00000272853.1	lincRNA	RP11-398C13.6
c2	ENSG00000233230.1	antisense	AC079807.2
c2	ENSG00000250244.1	antisense	CTB-49A3.4
c2	ENSG00000267280.1	antisense	RP11-332H18.4
c2	ENSG00000228274.3	antisense	RP3-508I15.9
c2	ENSG00000248359.1	lincRNA	CTC-537E7.2
c2	ENSG00000260708.1	antisense	CTA-29F11.1
c2	ENSG00000251364.2	antisense	CTD-2516F10.2
c2	ENSG00000225783.2	lincRNA	MIAT
c2	ENSG00000257135.1	lincRNA	RP11-320M2.1
c2	ENSG00000264769.1	antisense	RP11-498C9.12
c2	ENSG00000259692.1	lincRNA	RP11-499F3.2
c2	ENSG00000228506.1	antisense	RP11-98I9.4
c2	ENSG00000273117.1	lincRNA	AC144652.1
c2	ENSG00000234072.1	antisense	AC074117.10
c2	ENSG00000265688.1	antisense	MAFG-AS1
c2	ENSG00000225377.1	antisense	RP5-1103G7.4
c2	ENSG00000229400.1	antisense	RP11-3L21.2
c2	ENSG00000242622.1	lincRNA	RP11-18H7.1
c2	ENSG00000272931.1	lincRNA	RP5-943J3.2
c2	ENSG00000233101.6	antisense	HOXB-AS3
c2	ENSG00000226471.2	antisense	CTA-292E10.6
c2	ENSG00000270170.1	lincRNA	NCBP2-AS2
c2	ENSG00000226363.3	lincRNA	AC009336.24
c2	ENSG00000267100.1	lincRNA	ILF3-AS1
c2	ENSG00000237978.1	antisense	RP11-385J1.2
c2	ENSG00000242808.3	sense_overlapping	SOX2-OT
c2	ENSG00000268388.1	lincRNA	FENDRR
c2	ENSG00000235919.3	processed_transcript	ASH1L-AS1
c2	ENSG00000254615.2	lincRNA	RP11-395G23.3
c2	ENSG00000250208.2	processed_transcript	FZD10-AS1
c2	ENSG00000230316.2	antisense	FEZF1-AS1
c2	ENSG00000272721.1	antisense	RP11-778D9.12
c2	ENSG00000257636.2	antisense	RP11-1103G16.1
c2	ENSG00000248245.1	antisense	CTB-49A3.2
c2	ENSG00000232065.1	antisense	LINC01063
c2	ENSG00000272829.1	lincRNA	XXbac-B135H6.18
c2	ENSG00000231764.4	antisense	DLX6-AS1
c2	ENSG00000235899.1	antisense	RP11-345L23.1
c2	ENSG00000226266.2	lincRNA	AC009961.3
c2	ENSG00000236708.1	antisense	AC073316.1
c2	ENSG00000234608.3	lincRNA	MAPKAPK5-AS1
c2	ENSG00000234233.1	sense_intronic	KCNH1-IT1
c2	ENSG00000224034.1	lincRNA	RP11-445P17.8
c2	ENSG00000177337.3	antisense	DLGAP1-AS1
c2	ENSG00000272068.1	lincRNA	RP11-284F21.9
c2	ENSG00000273456.1	lincRNA	RP11-686O6.2
c2	ENSG00000248890.1	antisense	HHIP-AS1
c2	ENSG00000237857.2	lincRNA	RP11-435O5.2
c2	ENSG00000247400.3	lincRNA	DNAJC3-AS1
c2	ENSG00000232855.2	lincRNA	AF131217.1
c2	ENSG00000267327.1	lincRNA	CTD-2008L17.1
c2	ENSG00000273209.1	lincRNA	RP11-107N15.1
c2	ENSG00000235706.3	antisense	DICER1-AS1
c2	ENSG00000262001.1	antisense	DLGAP1-AS2
c2	ENSG00000270058.1	lincRNA	RP11-514D23.3
c2	ENSG00000213963.2	sense_overlapping	AC074286.1
c2	ENSG00000269990.1	lincRNA	CTD-3074O7.12
c2	ENSG00000259623.1	sense_overlapping	RP11-156E6.1
c2	ENSG00000238120.1	antisense	CTA-941F9.9
c2	ENSG00000237015.1	antisense	CTA-984G1.5
c2	ENSG00000250546.1	processed_transcript	RP11-8L2.1
c2	ENSG00000232079.2	processed_transcript	AL035610.1
c2	ENSG00000230002.2	sense_intronic	ALMS1-IT1
c2	ENSG00000223546.2	lincRNA	LINC00630
c2	ENSG00000214184.3	antisense	AC012487.2
c2	ENSG00000236438.2	lincRNA	FAM157A
c2	ENSG00000255020.1	antisense	AF131216.5
c2	ENSG00000258763.1	antisense	RP11-110A12.2
c2	ENSG00000255366.1	lincRNA	RP11-1134I14.8
c2	ENSG00000254610.1	lincRNA	RP5-903G2.2
c2	ENSG00000254480.1	lincRNA	RP11-23F23.2
c2	ENSG00000225826.1	lincRNA	LINC00626
c2	ENSG00000257759.2	lincRNA	RP11-486O13.4
c2	ENSG00000257869.1	lincRNA	CTD-2591A6.2
c2	ENSG00000257831.1	antisense	RP11-596D21.1
c2	ENSG00000255426.1	lincRNA	CTD-2210P24.2
c2	ENSG00000256433.1	lincRNA	RP1-102E24.8
c2	ENSG00000256654.1	lincRNA	RP11-429A20.4
c2	ENSG00000259222.1	lincRNA	RP11-809H16.5
c2	ENSG00000258240.1	lincRNA	RP1-46F2.3
c2	ENSG00000258428.1	antisense	RP11-1085N6.2
c2	ENSG00000224251.2	antisense	RP11-499O7.7
c2	ENSG00000258592.1	lincRNA	RP11-108M12.3
c2	ENSG00000260261.1	lincRNA	RP11-480A16.1
c2	ENSG00000260507.1	lincRNA	RP11-356C4.3
c2	ENSG00000260563.2	lincRNA	RP13-516M14.1
c2	ENSG00000260285.1	antisense	RP11-600F24.7
c2	ENSG00000260400.1	sense_overlapping	RP11-119F7.5
c2	ENSG00000259610.1	lincRNA	RP11-499F3.1
c2	ENSG00000259445.1	lincRNA	RP11-276M12.1
c2	ENSG00000259889.1	lincRNA	RP11-315F22.1
c2	ENSG00000239335.4	antisense	RP11-745O10.2
c2	ENSG00000259723.1	antisense	RP5-823G15.5
c2	ENSG00000261324.2	sense_overlapping	RP11-174G6.5
c2	ENSG00000253706.1	antisense	RP11-758M4.4
c2	ENSG00000261172.1	lincRNA	RP11-356C4.5
c2	ENSG00000261188.1	antisense	CTA-445C9.14
c2	ENSG00000242512.4	lincRNA	RP11-416O18.1
c2	ENSG00000261578.1	sense_overlapping	RP11-21L23.2
c2	ENSG00000260805.1	lincRNA	RP11-61J19.4
c2	ENSG00000261159.1	lincRNA	RP11-723O4.9
c2	ENSG00000264207.1	antisense	RP11-196G18.23
c2	ENSG00000231663.1	antisense	RP5-827C21.4
c2	ENSG00000261716.1	sense_overlapping	RP11-196G18.22
c2	ENSG00000261773.1	sense_overlapping	WI2-89031B12.1
c2	ENSG00000214546.3	lincRNA	AC087491.2
c2	ENSG00000267321.1	lincRNA	RP11-1094M14.11
c2	ENSG00000267325.1	lincRNA	RP11-397A16.2
c2	ENSG00000267413.1	lincRNA	RP11-636O21.1
c2	ENSG00000265943.1	antisense	RP11-739L10.1
c2	ENSG00000266981.1	processed_transcript	RP11-799D4.2
c2	ENSG00000267057.1	lincRNA	RP11-456O19.2
c2	ENSG00000206028.1	lincRNA	CTA-373H7.7
c2	ENSG00000267028.1	antisense	RP11-619L19.1
c2	ENSG00000266795.2	lincRNA	RP11-744K17.9
c2	ENSG00000259485.1	lincRNA	CTD-2147F2.1
c2	ENSG00000226711.2	antisense	FAM66C
c2	ENSG00000227012.2	lincRNA	RP1-97J1.2
c2	ENSG00000227400.2	sense_overlapping	AC012501.2
c2	ENSG00000227218.3	antisense	RP11-203J24.8
c2	ENSG00000225882.1	lincRNA	RP3-410B11.1
c2	ENSG00000227603.1	antisense	RP11-165J3.6
c2	ENSG00000226699.1	antisense	RP11-122K13.7
c2	ENSG00000225889.3	antisense	AC074289.1
c2	ENSG00000229312.2	antisense	RP11-470P21.2
c2	ENSG00000227857.2	antisense	RP4-533D7.5
c2	ENSG00000227704.1	antisense	RP1-266L20.4
c2	ENSG00000228487.1	antisense	RP13-225O21.2
c2	ENSG00000228577.1	antisense	AC010731.2
c2	ENSG00000228295.1	lincRNA	LINC00392
c2	ENSG00000230736.2	lincRNA	RP1-149A16.3
c2	ENSG00000230844.2	lincRNA	ZNF674-AS1
c2	ENSG00000231532.1	lincRNA	AC022311.1
c2	ENSG00000231107.1	lincRNA	RP11-389K14.3
c2	ENSG00000231305.3	antisense	RP11-723O4.2
c2	ENSG00000231327.1	lincRNA	AC016700.5
c2	ENSG00000231217.1	lincRNA	RP11-1M18.1
c2	ENSG00000229961.1	lincRNA	RP11-71G12.1
c2	ENSG00000232229.1	lincRNA	LINC00865
c2	ENSG00000230668.1	antisense	XXyac-YR29IB3.1
c2	ENSG00000230724.5	lincRNA	LINC01001
c2	ENSG00000233098.4	antisense	RP11-344E13.3
c2	ENSG00000233571.1	lincRNA	RP11-545D19.1
c2	ENSG00000231646.1	antisense	AC008174.3
c2	ENSG00000231683.2	lincRNA	RP1-27K12.2
c2	ENSG00000231770.1	antisense	TMEM44-AS1
c2	ENSG00000231749.1	antisense	ABCA9-AS1
c2	ENSG00000231772.1	lincRNA	RP1-154K9.2
c2	ENSG00000232233.1	lincRNA	RP11-573D15.2
c2	ENSG00000234715.1	antisense	CTB-107G13.1
c2	ENSG00000234432.3	lincRNA	RP11-1275H24.1
c2	ENSG00000234352.5	antisense	hsa-mir-490
c2	ENSG00000236130.1	lincRNA	RP11-23B15.1
c2	ENSG00000254166.1	lincRNA	RP11-255B23.4
c2	ENSG00000236700.1	lincRNA	LINC01010
c2	ENSG00000237094.7	lincRNA	RP4-669L17.10
c2	ENSG00000237282.3	antisense	LINC00851
c2	ENSG00000237310.1	lincRNA	GS1-124K5.4
c2	ENSG00000245648.1	antisense	RP11-277P12.20
c2	ENSG00000235726.1	processed_transcript	AC010148.1
c2	ENSG00000236204.1	lincRNA	AC092594.1
c2	ENSG00000271978.1	lincRNA	RP11-428J1.4
c2	ENSG00000272341.1	lincRNA	RP1-151F17.2
c2	ENSG00000272328.1	lincRNA	RP4-594A5.1
c2	ENSG00000272275.1	lincRNA	RP11-791G15.2
c2	ENSG00000271109.1	lincRNA	CTC-523E23.11
c2	ENSG00000225518.2	lincRNA	RP11-396C23.2
c2	ENSG00000271825.1	antisense	RP11-337N6.2
c2	ENSG00000271659.1	antisense	RP11-435O5.4
c2	ENSG00000273119.1	lincRNA	RP11-128P17.4
c2	ENSG00000273190.1	lincRNA	RP11-255C15.4
c2	ENSG00000273032.1	lincRNA	DGCR9
c2	ENSG00000272993.1	lincRNA	RP11-196G18.24
c2	ENSG00000272462.2	lincRNA	U91328.19
c2	ENSG00000272682.1	lincRNA	AC004471.10
c2	ENSG00000272518.1	sense_intronic	RP11-26J3.3
c2	ENSG00000224259.1	lincRNA	RP11-48O20.4
c2	ENSG00000217258.2	lincRNA	AC007249.3
c2	ENSG00000228952.1	lincRNA	RP11-567G11.1
c2	ENSG00000214719.7	processed_transcript	AC005562.1
c2	ENSG00000215241.3	lincRNA	RP11-266K4.9
c2	ENSG00000215256.3	processed_transcript	DHRS4-AS1
c2	ENSG00000188825.9	lincRNA	LINC00910
c2	ENSG00000225096.1	lincRNA	XXbac-BPG55C20.7
c2	ENSG00000224853.1	lincRNA	LINC00393
c2	ENSG00000224814.1	antisense	AC114812.8
c2	ENSG00000224961.1	lincRNA	RP1-278O22.1
c2	ENSG00000225265.1	antisense	RP11-378J18.3
c2	ENSG00000228526.2	lincRNA	RP3-510D11.1
c2	ENSG00000224281.4	processed_transcript	SLC25A5-AS1
c2	ENSG00000234862.1	lincRNA	RP5-1097P24.1
c2	ENSG00000241155.1	antisense	ARHGAP31-AS1
c2	ENSG00000240922.1	antisense	LSAMP-AS1
c2	ENSG00000243230.1	antisense	RP11-286H14.8
c2	ENSG00000241954.1	lincRNA	RP1-149A16.17
c2	ENSG00000237767.1	lincRNA	RP11-101E14.2
c2	ENSG00000237716.1	lincRNA	RP3-400B16.3
c2	ENSG00000240086.1	processed_transcript	RP11-657O9.1
c2	ENSG00000248103.1	lincRNA	CTC-338M12.9
c2	ENSG00000248932.1	antisense	RP11-319G6.1
c2	ENSG00000244479.2	antisense	OR2A1-AS1
c2	ENSG00000260528.2	processed_transcript	FAM157C
c2	ENSG00000250735.1	lincRNA	RP11-567N4.3
c2	ENSG00000241860.2	processed_transcript	RP11-34P13.13
c2	ENSG00000250616.2	antisense	RP11-455F5.3
c2	ENSG00000249413.2	lincRNA	RP11-25H12.1
c2	ENSG00000249379.1	antisense	RP1-27K12.4
c2	ENSG00000251026.1	lincRNA	RP11-138J23.1
c2	ENSG00000250988.3	antisense	RP11-752G15.6
c2	ENSG00000250056.1	lincRNA	LINC01018
c2	ENSG00000265992.1	sense_intronic	ESRG
c2	ENSG00000249803.1	lincRNA	RP11-114H21.2
c2	ENSG00000253716.1	antisense	RP13-582O9.5
c2	ENSG00000251363.2	lincRNA	RP11-129M6.1
c3	ENSG00000233532.1	lincRNA	LINC00460
c3	ENSG00000233452.2	antisense	STXBP5-AS1
c3	ENSG00000238133.2	antisense	MLK7-AS1
c3	ENSG00000163364.5	lincRNA	AC017048.3
c3	ENSG00000248370.1	lincRNA	RP11-366H4.1
c3	ENSG00000229967.1	antisense	RP11-366F6.2
c3	ENSG00000272003.1	lincRNA	RP11-23P13.7
c3	ENSG00000272403.1	lincRNA	RP1-93H18.7
c3	ENSG00000273038.1	lincRNA	RP11-479G22.8
c4	ENSG00000232453.1	lincRNA	RP4-794H19.1
c4	ENSG00000237548.1	processed_transcript	TTLL11-IT1
c4	ENSG00000243321.2	lincRNA	snoU13
c4	ENSG00000251442.1	lincRNA	RP11-792D21.2
c4	ENSG00000248599.1	lincRNA	RP11-302J23.1
c4	ENSG00000255509.2	antisense	RP11-445F12.1
c4	ENSG00000204949.4	antisense	FAM83A-AS1
c4	ENSG00000176075.6	lincRNA	LINC00302
c4	ENSG00000259107.1	lincRNA	LINC00911
c4	ENSG00000237290.1	lincRNA	RP11-214L19.1
c4	ENSG00000262454.1	lincRNA	RP11-65J21.3
c4	ENSG00000268601.1	lincRNA	AC115522.3
c4	ENSG00000260810.1	lincRNA	CTD-2547L24.4
c5	ENSG00000236846.1	lincRNA	RP11-239E10.2
c5	ENSG00000231651.1	antisense	DLG3-AS1
c5	ENSG00000225733.1	antisense	FGD5-AS1
c5	ENSG00000258670.1	antisense	RP11-1042B17.3
c5	ENSG00000251307.1	antisense	RP11-506H20.1
c5	ENSG00000221817.5	processed_transcript	RP11-137L10.6
c5	ENSG00000212694.4	lincRNA	AC084018.1
c5	ENSG00000226200.2	antisense	RP11-50E11.3
c5	ENSG00000265148.1	antisense	BZRAP1-AS1
c5	ENSG00000270012.1	lincRNA	LL0XNC01-7P3.1
c5	ENSG00000234614.1	antisense	AL450992.2
c5	ENSG00000257167.2	antisense	TMPO-AS1
c5	ENSG00000235501.1	antisense	RP4-639F20.1
c5	ENSG00000260565.2	processed_transcript	ERVK13-1
c5	ENSG00000223956.1	lincRNA	RP4-710M16.2
c5	ENSG00000260329.1	antisense	RP11-412D9.4
c5	ENSG00000259456.2	antisense	RP5-914P20.5
c5	ENSG00000266256.1	lincRNA	LINC00683
c5	ENSG00000260942.1	antisense	CAPN10-AS1
c5	ENSG00000272384.1	lincRNA	RP11-44N11.2
c5	ENSG00000178803.6	antisense	ADORA2A-AS1
c5	ENSG00000206417.4	antisense	H1FX-AS1
c5	ENSG00000177640.11	antisense	CASC2
c5	ENSG00000196421.3	lincRNA	LINC00176
c5	ENSG00000272048.1	lincRNA	RP11-458N5.1
c5	ENSG00000251022.2	antisense	THAP9-AS1
c5	ENSG00000241014.1	processed_transcript	RP11-244H3.1
c5	ENSG00000177788.5	lincRNA	RP5-1061H20.4
c5	ENSG00000250903.4	lincRNA	GMDS-AS1
c5	ENSG00000225280.2	antisense	RP11-227D2.3
c5	ENSG00000233223.2	antisense	AC113189.5
c5	ENSG00000206573.4	antisense	SETD5-AS1
c5	ENSG00000271270.1	antisense	TMCC1-AS1
c5	ENSG00000224536.1	antisense	RP11-134G8.7
c5	ENSG00000271981.1	lincRNA	RP11-573G6.8
c5	ENSG00000178977.3	lincRNA	LINC00324
c5	ENSG00000197291.4	lincRNA	RAMP2-AS1
c5	ENSG00000242861.1	antisense	RP11-285F7.2
c5	ENSG00000234494.3	antisense	AC003665.1
c5	ENSG00000257621.3	antisense	RP11-349A22.5
c5	ENSG00000267128.1	antisense	RNF157-AS1
c5	ENSG00000230798.1	antisense	RP4-792G4.2
c5	ENSG00000247982.2	lincRNA	LINC00926
c5	ENSG00000175873.3	lincRNA	AC004840.9
c5	ENSG00000233137.2	lincRNA	RP11-220I1.1
c5	ENSG00000203739.3	antisense	RP11-296O14.3
c5	ENSG00000267390.1	antisense	RP11-635N19.1
c5	ENSG00000188206.5	antisense	HNRNPU-AS1
c5	ENSG00000259933.2	sense_overlapping	RP11-304L19.1
c5	ENSG00000269609.1	processed_transcript	RP11-18I14.10
c5	ENSG00000236028.1	lincRNA	RP11-323C15.2
c5	ENSG00000228486.5	antisense	AC017099.3
c5	ENSG00000249637.1	antisense	CTC-329D1.2
c5	ENSG00000261326.2	lincRNA	RP5-1057J7.6
c5	ENSG00000253878.1	sense_intronic	RP11-347C18.3
c5	ENSG00000247828.3	antisense	TMEM161B-AS1
c5	ENSG00000238197.1	antisense	PAXBP1-AS1
c5	ENSG00000237037.5	processed_transcript	NDUFA6-AS1
c5	ENSG00000260063.1	antisense	RP5-968P14.2
c5	ENSG00000263080.1	antisense	RP11-485G7.5
c5	ENSG00000272933.1	lincRNA	RP11-47A8.5
c5	ENSG00000226752.3	antisense	PSMD5-AS1
c5	ENSG00000260814.2	lincRNA	RP11-107F6.3
c5	ENSG00000234883.2	lincRNA	MIR155HG
c5	ENSG00000265479.1	processed_transcript	DTX2P1-UPK3BP1-PMS2P11
c5	ENSG00000205913.2	antisense	SRRM2-AS1
c5	ENSG00000237248.3	lincRNA	LINC00987
c5	ENSG00000264247.1	lincRNA	LINC00909
c5	ENSG00000268006.1	antisense	PTOV1-AS1
c5	ENSG00000248445.1	antisense	CTB-118N6.3
c5	ENSG00000272888.1	processed_transcript	AC013394.2
c5	ENSG00000179859.7	antisense	AC025335.1
c5	ENSG00000224660.1	antisense	SH3BP5-AS1
c5	ENSG00000260077.1	lincRNA	RP11-254F7.2
c5	ENSG00000236432.3	antisense	AC097662.2
c5	ENSG00000232093.1	antisense	RP11-307C12.11
c5	ENSG00000259834.1	lincRNA	RP11-284N8.3
c5	ENSG00000247708.3	antisense	STX18-AS1
c5	ENSG00000273373.1	antisense	RP5-1074L1.4
c5	ENSG00000225313.2	antisense	RP11-415J8.3
c5	ENSG00000268061.1	antisense	NAPA-AS1
c5	ENSG00000251301.2	lincRNA	RP11-81H14.2
c5	ENSG00000228923.1	antisense	AP000355.2
c5	ENSG00000231453.1	lincRNA	AC018470.4
c5	ENSG00000257303.1	antisense	RP11-977G19.11
c5	ENSG00000179743.2	antisense	RP11-169K16.9
c5	ENSG00000267080.1	antisense	ASB16-AS1
c5	ENSG00000272690.1	lincRNA	RP11-803B1.8
c5	ENSG00000177738.3	sense_overlapping	CTD-2201E18.3
c5	ENSG00000267751.1	antisense	AC009005.2
c5	ENSG00000272452.1	lincRNA	RP11-391M1.4
c5	ENSG00000270145.1	lincRNA	CTD-2267D19.6
c5	ENSG00000237438.2	lincRNA	CECR7
c5	ENSG00000259093.1	lincRNA	RP11-1112J20.2
c5	ENSG00000260655.1	lincRNA	CTA-250D10.23
c5	ENSG00000251615.3	lincRNA	RP11-774O3.3
c5	ENSG00000232931.1	lincRNA	LINC00342
c5	ENSG00000254539.1	antisense	RP4-791M13.3
c5	ENSG00000257027.1	sense_intronic	RP11-705C15.3
c5	ENSG00000256995.2	lincRNA	RP11-114G22.1
c5	ENSG00000257740.1	antisense	RP11-977G19.12
c5	ENSG00000256321.1	lincRNA	RP11-153K16.1
c5	ENSG00000264112.1	lincRNA	RP11-159D12.2
c5	ENSG00000257989.1	processed_transcript	RP1-288H2.2
c5	ENSG00000260190.1	sense_overlapping	RP11-229P13.25
c5	ENSG00000260293.1	sense_intronic	RP11-715J22.6
c5	ENSG00000260336.1	sense_overlapping	RP11-395B7.7
c5	ENSG00000259628.1	processed_transcript	RP11-467H10.2
c5	ENSG00000259959.1	lincRNA	RP11-121C2.2
c5	ENSG00000261355.1	sense_overlapping	RP11-698N11.4
c5	ENSG00000261254.1	sense_overlapping	RP4-714D9.5
c5	ENSG00000261584.1	lincRNA	RP11-457M11.5
c5	ENSG00000261613.2	antisense	RP11-20I23.13
c5	ENSG00000261438.1	sense_overlapping	RP11-399O19.9
c5	ENSG00000261167.1	sense_overlapping	RP11-517B11.7
c5	ENSG00000260948.1	sense_overlapping	RP11-552M11.8
c5	ENSG00000260917.1	sense_overlapping	RP11-57H14.4
c5	ENSG00000263612.1	lincRNA	AF186192.6
c5	ENSG00000263731.1	lincRNA	RP11-498C9.15
c5	ENSG00000265242.1	lincRNA	RP11-649A18.7
c5	ENSG00000261879.1	antisense	RP11-333E1.1
c5	ENSG00000263050.1	lincRNA	RP11-667K14.3
c5	ENSG00000267249.1	sense_intronic	RP11-973H7.3
c5	ENSG00000267246.1	processed_transcript	RP11-798G7.7
c5	ENSG00000267247.1	lincRNA	RP11-64C12.6
c5	ENSG00000267198.1	lincRNA	RP11-798G7.6
c5	ENSG00000182109.3	antisense	RP11-69E11.4
c5	ENSG00000267419.1	processed_transcript	CTC-559E9.6
c5	ENSG00000266999.1	lincRNA	AC015849.16
c5	ENSG00000267040.2	antisense	RP11-35G9.3
c5	ENSG00000269737.1	antisense	RP11-345P4.7
c5	ENSG00000269887.1	sense_intronic	RP11-477H21.2
c5	ENSG00000253522.2	lincRNA	MIR146A
c5	ENSG00000269399.1	lincRNA	CTD-3222D19.7
c5	ENSG00000270081.1	lincRNA	RP5-935K16.1
c5	ENSG00000270084.1	antisense	GAS5-AS1
c5	ENSG00000270018.1	lincRNA	RP3-462E2.5
c5	ENSG00000267787.1	antisense	RP11-35G9.5
c5	ENSG00000267898.1	lincRNA	CTD-2639E6.9
c5	ENSG00000268605.1	sense_intronic	CTB-50E14.4
c5	ENSG00000269044.1	sense_intronic	CTC-429P9.3
c5	ENSG00000269054.1	antisense	CTD-2619J13.3
c5	ENSG00000268573.1	lincRNA	RP11-158H5.7
c5	ENSG00000227188.1	antisense	RP5-1104E15.6
c5	ENSG00000226029.1	lincRNA	RP4-798A10.2
c5	ENSG00000225778.1	antisense	PROSER2-AS1
c5	ENSG00000226696.1	antisense	LENG8-AS1
c5	ENSG00000229180.4	lincRNA	GS1-124K5.11
c5	ENSG00000229152.1	sense_intronic	ANKRD10-IT1
c5	ENSG00000228775.3	antisense	WEE2-AS1
c5	ENSG00000228139.1	lincRNA	GS1-421I3.4
c5	ENSG00000227619.1	antisense	RP11-492E3.2
c5	ENSG00000228452.1	antisense	RP5-994D16.9
c5	ENSG00000255571.2	lincRNA	LINC00925
c5	ENSG00000228315.7	processed_transcript	GUSBP11
c5	ENSG00000231025.1	antisense	RP11-175O19.4
c5	ENSG00000231113.2	antisense	RP3-475N16.1
c5	ENSG00000185904.7	lincRNA	LINC00839
c5	ENSG00000229692.3	sense_intronic	SOS1-IT1
c5	ENSG00000230606.6	lincRNA	AC159540.1
c5	ENSG00000232995.3	antisense	RP11-267N12.3
c5	ENSG00000232710.1	sense_intronic	RP4-669P10.16
c5	ENSG00000233527.4	antisense	AC092295.7
c5	ENSG00000233308.1	antisense	OSTN-AS1
c5	ENSG00000232001.1	lincRNA	AC108868.6
c5	ENSG00000231734.4	lincRNA	RP6-206I17.2
c5	ENSG00000232363.1	antisense	RP1-102D24.5
c5	ENSG00000234996.3	lincRNA	RP11-480I12.7
c5	ENSG00000234129.3	lincRNA	RP11-120D5.1
c5	ENSG00000234062.3	processed_transcript	RP11-308D16.4
c5	ENSG00000234160.1	antisense	RP11-613M10.6
c5	ENSG00000234396.3	lincRNA	RP11-181G12.4
c5	ENSG00000236199.1	antisense	RP11-264I13.2
c5	ENSG00000272093.1	lincRNA	CTC-365E16.1
c5	ENSG00000272091.1	lincRNA	RP4-758J24.5
c5	ENSG00000271912.1	lincRNA	RP11-661A12.14
c5	ENSG00000271927.1	lincRNA	CTD-2541M15.4
c5	ENSG00000272005.1	lincRNA	RP11-91J19.4
c5	ENSG00000272338.1	lincRNA	RP11-722E23.2
c5	ENSG00000272316.1	lincRNA	XXbac-BPGBPG55C20.2
c5	ENSG00000270223.1	sense_intronic	RP13-36G14.4
c5	ENSG00000270189.1	lincRNA	RP11-258C19.7
c5	ENSG00000270195.1	lincRNA	RP11-572O17.1
c5	ENSG00000271821.1	lincRNA	XXbac-BPG299F13.14
c5	ENSG00000271851.1	sense_intronic	RP11-565F19.2
c5	ENSG00000273172.1	lincRNA	AC108004.2
c5	ENSG00000273131.1	processed_transcript	RP6-42F4.1
c5	ENSG00000273230.1	lincRNA	RP11-1246C19.1
c5	ENSG00000273203.1	lincRNA	AC006946.16
c5	ENSG00000273108.1	antisense	RP11-416N2.4
c5	ENSG00000273000.1	processed_transcript	KB-1572G7.2
c5	ENSG00000273442.1	lincRNA	AC006946.17
c5	ENSG00000273381.1	lincRNA	RP11-305L7.7
c5	ENSG00000273290.1	lincRNA	CTC-297N7.8
c5	ENSG00000273271.1	antisense	AP000254.8
c5	ENSG00000273293.1	lincRNA	RP11-445N20.3
c5	ENSG00000272720.1	lincRNA	CTA-228A9.3
c5	ENSG00000272917.1	processed_transcript	RP11-705C15.5
c5	ENSG00000272870.1	antisense	RP11-798M19.6
c5	ENSG00000272954.1	sense_intronic	KB-1440D3.13
c5	ENSG00000272777.1	lincRNA	RP11-571L19.8
c5	ENSG00000218510.3	lincRNA	LINC00339
c5	ENSG00000223396.2	lincRNA	RPS10P7
c5	ENSG00000215908.5	lincRNA	CROCCP2
c5	ENSG00000215068.3	antisense	AC025171.1
c5	ENSG00000182648.7	processed_transcript	LINC01006
c5	ENSG00000131484.3	antisense	RP11-798G7.5
c5	ENSG00000170846.11	lincRNA	AC093323.3
c5	ENSG00000254343.2	lincRNA	RP11-760H22.2
c5	ENSG00000203362.2	antisense	RP3-337H4.8
c5	ENSG00000197332.7	lincRNA	ZNF833P
c5	ENSG00000185495.6	lincRNA	RP11-504P24.4
c5	ENSG00000224825.2	antisense	RP11-171A24.3
c5	ENSG00000224843.2	lincRNA	LINC00240
c5	ENSG00000225555.1	antisense	AP000320.6
c5	ENSG00000272468.1	lincRNA	RP1-86C11.7
c5	ENSG00000224429.3	lincRNA	LINC00539
c5	ENSG00000224216.1	antisense	RP13-228J13.1
c5	ENSG00000240859.1	lincRNA	AC093627.10
c5	ENSG00000242086.4	lincRNA	LINC00969
c5	ENSG00000241481.2	lincRNA	AC159540.2
c5	ENSG00000237945.3	antisense	LINC00649
c5	ENSG00000238164.2	processed_transcript	RP3-395M20.8
c5	ENSG00000238121.1	lincRNA	LINC00426
c5	ENSG00000248092.3	antisense	NNT-AS1
c5	ENSG00000249042.1	antisense	CTD-2015H6.3
c5	ENSG00000248774.1	antisense	RP11-798M19.3
c5	ENSG00000245164.2	lincRNA	LINC00861
c5	ENSG00000245060.2	lincRNA	LINC00847
c5	ENSG00000244041.3	lincRNA	LINC01011
c5	ENSG00000246582.2	processed_transcript	RP11-1149O23.3
c5	ENSG00000247556.2	processed_transcript	OIP5-AS1
c5	ENSG00000247572.3	antisense	CKMT2-AS1
c5	ENSG00000245571.2	lincRNA	AP001258.4
c5	ENSG00000246090.2	antisense	RP11-696N14.1
c5	ENSG00000245910.4	processed_transcript	SNHG6
c5	ENSG00000247774.2	processed_transcript	PCED1B-AS1
c5	ENSG00000250714.3	antisense	RP11-1149O23.4
c5	ENSG00000269918.1	sense_intronic	AF131215.9
c5	ENSG00000249898.3	antisense	CTD-2541M15.1
c5	ENSG00000253535.1	antisense	RP11-624C23.1
c5	ENSG00000261123.1	sense_intronic	RP11-304L19.3
c5	ENSG00000253891.1	lincRNA	RP11-203E8.1
c5	ENSG00000251391.4	lincRNA	RP11-305P14.1
c5	ENSG00000253174.2	antisense	RP11-360L9.7

## Sheet: Supp Table 4
Table S4. Common lncRNAs between surrogate c5 and overexpressed in TP53 WT infected samples from Nohata et al (ref 20)
lncRNA sample cluster	gene_id_v19	gene_type	gene_name	TP53 Modulation NOHATA
c5	ENSG00000257167.2	antisense	TMPO-AS1	Up in HNSCC TP53 wild type
c5	ENSG00000233223.2	antisense	AC113189.5	Up in HNSCC TP53 wild type
c5	ENSG00000230798.1	antisense	RP4-792G4.2	Up in HNSCC TP53 wild type
c5	ENSG00000267390.1	antisense	RP11-635N19.1	Up in HNSCC TP53 wild type
c5	ENSG00000236028.1	lincRNA	RP11-323C15.2	Up in HNSCC TP53 wild type
c5	ENSG00000272933.1	lincRNA	RP11-47A8.5	Up in HNSCC TP53 wild type
c5	ENSG00000260077.1	lincRNA	RP11-254F7.2	Up in HNSCC TP53 wild type
c5	ENSG00000231453.1	lincRNA	AC018470.4	Up in HNSCC TP53 wild type
c5	ENSG00000257027.1	sense_intronic	RP11-705C15.3	Up in HNSCC TP53 wild type
c5	ENSG00000268605.1	sense_intronic	CTB-50E14.4	Up in HNSCC TP53 wild type
c5	ENSG00000227188.1	antisense	RP5-1104E15.6	Up in HNSCC TP53 wild type
c5	ENSG00000255571.2	lincRNA	LINC00925	Up in HNSCC TP53 wild type
c5	ENSG00000272005.1	lincRNA	RP11-91J19.4	Up in HNSCC TP53 wild type
c5	ENSG00000249042.1	antisense	CTD-2015H6.3	Up in HNSCC TP53 wild type
c5	ENSG00000246582.2	processed_transcript	RP11-1149O23.3	Up in HNSCC TP53 wild type
c5	ENSG00000247774.2	processed_transcript	PCED1B-AS1	Up in HNSCC TP53 wild type

## Sheet: Supp Table 5
Table S5. Common lncRNAs between surrogate c5 and overexpressed in HPV infected samples from Nohata et al (ref 20)
lncRNA sample cluster	gene_id_v19	gene_type	gene_name	HPV associated lncRNAs NOHATA
c5	ENSG00000233223.2	antisense	AC113189.5	Up in HNSCC with HPV infection
c5	ENSG00000267390.1	antisense	RP11-635N19.1	Up in HNSCC with HPV infection
c5	ENSG00000236028.1	lincRNA	RP11-323C15.2	Up in HNSCC with HPV infection
c5	ENSG00000260077.1	lincRNA	RP11-254F7.2	Up in HNSCC with HPV infection
c5	ENSG00000231453.1	lincRNA	AC018470.4	Up in HNSCC with HPV infection
c5	ENSG00000257027.1	sense_intronic	RP11-705C15.3	Up in HNSCC with HPV infection
c5	ENSG00000268605.1	sense_intronic	CTB-50E14.4	Up in HNSCC with HPV infection
c5	ENSG00000227188.1	antisense	RP5-1104E15.6	Up in HNSCC with HPV infection
c5	ENSG00000255571.2	lincRNA	LINC00925	Up in HNSCC with HPV infection
c5	ENSG00000272005.1	lincRNA	RP11-91J19.4	Up in HNSCC with HPV infection
c5	ENSG00000249042.1	antisense	CTD-2015H6.3	Up in HNSCC with HPV infection
c5	ENSG00000246582.2	processed_transcript	RP11-1149O23.3	Up in HNSCC with HPV infection

## Sheet: Supp Table 6
Table S6. Common lncRNAs between surrogate c1 to c5 samples and suborgan-specific from Nohata et al (ref 20)
lncRNA sample cluster	gene_id_v19	gene_type	gene_name	276 suborgan-specific lncRNAs NOHATA
c1	ENSG00000260086.1	lincRNA	RP11-42I10.1	Larynx(Up)
c1	ENSG00000250874.1	lincRNA	CTC-480C2.1	Larynx(Up)
c1	ENSG00000244306.5	lincRNA	CTD-2314B22.3	Larynx(Up)
c1	ENSG00000206195.6	processed_transcript	AP000525.9	Larynx(Up)
c2	ENSG00000228274.3	antisense	RP3-508I15.9	Larynx&Pharynx(Up)
c2	ENSG00000234072.1	antisense	AC074117.10	Larynx&Pharynx(Up)
c2	ENSG00000242622.1	lincRNA	RP11-18H7.1	Larynx&Pharynx(Up)
c2	ENSG00000257636.2	antisense	RP11-1103G16.1	Larynx(Up)
c2	ENSG00000237857.2	lincRNA	RP11-435O5.2	Larynx&Pharynx(Up)
c2	ENSG00000259623.1	sense_overlapping	RP11-156E6.1	Larynx&Pharynx(Up)
c2	ENSG00000250546.1	processed_transcript	RP11-8L2.1	Larynx(Up)
c2	ENSG00000232079.2	processed_transcript	AL035610.1	Oral(down)
c2	ENSG00000230002.2	sense_intronic	ALMS1-IT1	Larynx&Pharynx(Up)
c2	ENSG00000223546.2	lincRNA	LINC00630	Larynx&Pharynx(Up)
c2	ENSG00000214184.3	antisense	AC012487.2	Larynx&Pharynx(Up)
c3	ENSG00000163364.5	lincRNA	AC017048.3	Oral(up)
c4	ENSG00000255509.2	antisense	RP11-445F12.1	Oral(up)
c5	ENSG00000177738.3	sense_overlapping	CTD-2201E18.3	Pharynx(Up)
c5	ENSG00000272452.1	lincRNA	RP11-391M1.4	Oral(down)
c5	ENSG00000270145.1	lincRNA	CTD-2267D19.6	Larynx&Pharynx(Up)
c5	ENSG00000259093.1	lincRNA	RP11-1112J20.2	Larynx&Pharynx(Up)
c5	ENSG00000251615.3	lincRNA	RP11-774O3.3	Oral(down)
c5	ENSG00000254343.2	lincRNA	RP11-760H22.2	Oral(down)

## Sheet: Supp Table 7
Table S7. Protein coding genes correlated with surrogate lncRNAs per sample cluster
PCG symbol	lncRNA sample cluster
ABI3	c1_down
ARHGAP25	c1_down
ARRB1	c1_down
ASCL2	c1_down
ATG2A	c1_down
B3GALTL	c1_down
B4GALT1	c1_down
C15orf38	c1_down
C1QC	c1_down
CCDC50	c1_down
CCDC69	c1_down
CCL4	c1_down
CCNG1	c1_down
CCR5	c1_down
CD2	c1_down
CD274	c1_down
CD8A	c1_down
CFL2	c1_down
CLDN23	c1_down
CPVL	c1_down
CSF1	c1_down
CSF1R	c1_down
CXCL9	c1_down
CXCR6	c1_down
CYTH4	c1_down
EVL	c1_down
FAS	c1_down
FGD2	c1_down
FNBP1	c1_down
FOXO1	c1_down
GHDC	c1_down
GIMAP1	c1_down
GIMAP5	c1_down
GRHPR	c1_down
GRK6	c1_down
GZMA	c1_down
GZMB	c1_down
HCST	c1_down
HINT2	c1_down
IDO1	c1_down
IK	c1_down
IL12RB1	c1_down
IL18BP	c1_down
INPP5K	c1_down
JAK2	c1_down
JAZF1	c1_down
KAT2B	c1_down
KIF13B	c1_down
LITAF	c1_down
LMAN2	c1_down
MARCKS	c1_down
MGAT1	c1_down
MID1IP1	c1_down
MPDU1	c1_down
NAV2	c1_down
NHLH2	c1_down
NKG7	c1_down
NSD1	c1_down
NUB1	c1_down
PMAIP1	c1_down
PNPLA6	c1_down
PPP2R4	c1_down
PRKACB	c1_down
RANBP6	c1_down
RTP3	c1_down
RUFY1	c1_down
SELPLG	c1_down
SEPT8	c1_down
SIK1	c1_down
SLAMF7	c1_down
SLC35A4	c1_down
SLU7	c1_down
STX11	c1_down
TMSL3	c1_down
TRANK1	c1_down
TRIM69	c1_down
TSPAN17	c1_down
TUSC1	c1_down
ZMYND15	c1_down
ZNF438	c1_down
AATK	c1_up
ABAT	c1_up
ABCB9	c1_up
ACAA2	c1_up
AFM	c1_up
AHRR	c1_up
AKR7A3	c1_up
ALPPL2	c1_up
APC2	c1_up
APOA5	c1_up
AQP12B	c1_up
ARHGDIG	c1_up
ARMC10	c1_up
ARTN	c1_up
ATAD3C	c1_up
ATP4B	c1_up
ATP6V1C2	c1_up
ATPBD4	c1_up
BAG2	c1_up
BAIAP3	c1_up
BCO2	c1_up
BSND	c1_up
BTBD16	c1_up
BZW2	c1_up
C10orf114	c1_up
C10orf82	c1_up
C11orf86	c1_up
C14orf104	c1_up
C15orf37	c1_up
C15orf41	c1_up
C16orf46	c1_up
C16orf88	c1_up
C17orf93	c1_up
C18orf45	c1_up
C19orf41	c1_up
C1orf201	c1_up
C1orf49	c1_up
C1QTNF8	c1_up
C20orf54	c1_up
C2orf16	c1_up
C2orf29	c1_up
C2orf34	c1_up
C2orf81	c1_up
C3orf67	c1_up
C6orf221	c1_up
C7orf70	c1_up
CABP7	c1_up
CADM4	c1_up
CALB1	c1_up
CALHM1	c1_up
CALHM3	c1_up
CATSPER2P1	c1_up
CCDC8	c1_up
CCDC88B	c1_up
CDR2L	c1_up
CEACAM16	c1_up
CFHR4	c1_up
CHCHD7	c1_up
CIB4	c1_up
CLDN6	c1_up
CLEC18C	c1_up
CNTNAP1	c1_up
COL9A3	c1_up
CPA1	c1_up
CPB2	c1_up
CPLX3	c1_up
CPNE7	c1_up
CPOX	c1_up
CPT1C	c1_up
CTAG1B	c1_up
CTH	c1_up
CTRB1	c1_up
CTRB2	c1_up
CXorf61	c1_up
DCXR	c1_up
DDX10	c1_up
DDX53	c1_up
DNAH3	c1_up
DNAJA3	c1_up
DUXA	c1_up
EEF1E1	c1_up
EFCAB4A	c1_up
EIF2C3	c1_up
EML6	c1_up
ENOPH1	c1_up
ENPP7	c1_up
ESPNL	c1_up
F2	c1_up
FAM173B	c1_up
FAM71E2	c1_up
FAM75A3	c1_up
FAM75A5	c1_up
FASTKD3	c1_up
FER1L5	c1_up
FFAR1	c1_up
FGA	c1_up
FGF21	c1_up
FKBP10	c1_up
FLJ33360	c1_up
FRG2	c1_up
FRG2B	c1_up
FSTL5	c1_up
GABRG1	c1_up
GAGE12D	c1_up
GAGE2C	c1_up
GAGE2D	c1_up
GAGE4	c1_up
GEMIN8P4	c1_up
GGNBP1	c1_up
GGT1	c1_up
GH2	c1_up
GIP	c1_up
GLYATL3	c1_up
GOLGA8DP	c1_up
GPER	c1_up
GRIN2D	c1_up
GSTA3	c1_up
GUCA2A	c1_up
GUCA2B	c1_up
H1FOO	c1_up
HBE1	c1_up
HDDC2	c1_up
HKDC1	c1_up
HSPB2	c1_up
IL31	c1_up
IMP4	c1_up
KCMF1	c1_up
KCNK1	c1_up
KCNK4	c1_up
KCNQ2	c1_up
KCP	c1_up
KDELR2	c1_up
KDM1A	c1_up
KIF3C	c1_up
KRT12	c1_up
KRT7	c1_up
KRTAP10-2	c1_up
LDLRAD1	c1_up
LGI4	c1_up
LIM2	c1_up
LMAN1L	c1_up
LOC100130238	c1_up
LOC100189589	c1_up
LOC100271722	c1_up
LOC151534	c1_up
LOC26102	c1_up
LOC340074	c1_up
LOC388946	c1_up
LOC643486	c1_up
LOC650368	c1_up
LOC731779	c1_up
LOC731789	c1_up
LOC84740	c1_up
LSM14B	c1_up
LYG2	c1_up
LYRM1	c1_up
MAGEA11	c1_up
MAGEA12	c1_up
MAGEA2	c1_up
MAGEA3	c1_up
MAGEA6	c1_up
MAGEA9B	c1_up
MAGEB16	c1_up
MAGEC2	c1_up
MAMSTR	c1_up
MAP4K2	c1_up
MAP4K5	c1_up
MEAF6	c1_up
MEIS3	c1_up
METRN	c1_up
MFSD7	c1_up
MGC87042	c1_up
MLLT11	c1_up
MRM1	c1_up
MSTO1	c1_up
MTIF2	c1_up
MUC17	c1_up
MYLK	c1_up
NAA11	c1_up
NACAD	c1_up
NARS2	c1_up
NAT9	c1_up
NECAB3	c1_up
NFS1	c1_up
NGB	c1_up
NKX2-2	c1_up
NMB	c1_up
NOL10	c1_up
NOS3	c1_up
NPR1	c1_up
NUDT3	c1_up
NXF3	c1_up
OLFML2A	c1_up
OR51B2	c1_up
OR51B4	c1_up
OR51B5	c1_up
OR6B3	c1_up
OSTC	c1_up
OTOS	c1_up
P2RX3	c1_up
PADI3	c1_up
PAK1IP1	c1_up
PCSK9	c1_up
PDIA2	c1_up
PEPD	c1_up
PLA2G4A	c1_up
PLB1	c1_up
PLBD1	c1_up
PNO1	c1_up
POLR1C	c1_up
POLR2D	c1_up
POLR3E	c1_up
PPP1R3G	c1_up
PRDM9	c1_up
PREB	c1_up
PRKCZ	c1_up
PRM3	c1_up
PTGER1	c1_up
PTPN2	c1_up
PTPRH	c1_up
QPRT	c1_up
RAC3	c1_up
RAG1	c1_up
RAGE	c1_up
RASGEF1A	c1_up
RAX2	c1_up
RBP2	c1_up
REEP1	c1_up
RHBDL1	c1_up
RLBP1	c1_up
RNF208	c1_up
RNMT	c1_up
ROM1	c1_up
RPRD1B	c1_up
RRN3	c1_up
RSL1D1	c1_up
RSPH6A	c1_up
RTBDN	c1_up
RWDD2A	c1_up
SEH1L	c1_up
SERPINF2	c1_up
SFTA2	c1_up
SLC16A5	c1_up
SLC38A8	c1_up
SLC39A4	c1_up
SLC5A11	c1_up
SLC9A3R2	c1_up
SMCP	c1_up
SPDYC	c1_up
SPTBN5	c1_up
SRCRB4D	c1_up
ST6GALNAC4	c1_up
STRA8	c1_up
TBKBP1	c1_up
TCFL5	c1_up
TCHH	c1_up
TFAP2E	c1_up
THUMPD1	c1_up
TMEM82	c1_up
TMPRSS15	c1_up
TNFRSF10C	c1_up
TNFRSF10D	c1_up
TPD52L1	c1_up
TRAP1	c1_up
TTC27	c1_up
TTLL12	c1_up
TXNDC12	c1_up
UBE2CBP	c1_up
UBE2I	c1_up
UCMA	c1_up
UROC1	c1_up
USP3	c1_up
USP7	c1_up
VIL1	c1_up
WDR12	c1_up
WDR75	c1_up
WFIKKN2	c1_up
XAGE2	c1_up
ZMYND8	c1_up
ZNF211	c1_up
ZNF320	c1_up
ZNF404	c1_up
ZNF556	c1_up
ZNF600	c1_up
ZNF607	c1_up
ZNF614	c1_up
ZNF643	c1_up
ZNF705D	c1_up
ZNF772	c1_up
ZNF773	c1_up
ZNF816A	c1_up
ZNF883	c1_up
ZNF91	c1_up
ACOX3	c2_down
ACSF2	c2_down
ADAM8	c2_down
AGAP2	c2_down
AK2	c2_down
APEH	c2_down
APOL3	c2_down
ARFGAP2	c2_down
ARPC4	c2_down
ATG12	c2_down
ATG7	c2_down
AURKAIP1	c2_down
BST2	c2_down
C11orf17	c2_down
C17orf101	c2_down
C17orf59	c2_down
C1orf144	c2_down
C1orf89	c2_down
C2orf24	c2_down
C3orf54	c2_down
C6orf150	c2_down
C6orf62	c2_down
CAPZB	c2_down
CASP10	c2_down
CCDC107	c2_down
CCDC61	c2_down
CCDC71	c2_down
CCDC9	c2_down
CCL5	c2_down
CDC37L1	c2_down
CHMP5	c2_down
CISH	c2_down
CMPK2	c2_down
COMMD9	c2_down
CYB561D2	c2_down
DNAJC15	c2_down
DNAJC8	c2_down
DPH3	c2_down
DUSP5	c2_down
EIF3I	c2_down
EIF4E2	c2_down
ETV7	c2_down
FAM110A	c2_down
FAM113B	c2_down
FAM26F	c2_down
FAM46A	c2_down
FBXO6	c2_down
FKBPL	c2_down
GLYCTK	c2_down
GMEB1	c2_down
GNG5	c2_down
GRWD1	c2_down
GTF2B	c2_down
GTF3C6	c2_down
HARS	c2_down
HCCS	c2_down
HSBP1L1	c2_down
HYAL4	c2_down
IFIT1B	c2_down
IL15RA	c2_down
ISG20	c2_down
LDLRAP1	c2_down
LIN37	c2_down
MED11	c2_down
MED7	c2_down
MMP25	c2_down
MOB2	c2_down
MOV10	c2_down
MRPL1	c2_down
MRPL27	c2_down
MRPS18C	c2_down
MYO1G	c2_down
NAPA	c2_down
NDUFAF2	c2_down
NME6	c2_down
NOSIP	c2_down
NSA2	c2_down
OAZ3	c2_down
PDXK	c2_down
PEX14	c2_down
PFDN1	c2_down
PGM1	c2_down
PQLC1	c2_down
PSMA5	c2_down
PSMB10	c2_down
PSMB8	c2_down
PSMB9	c2_down
PSMD13	c2_down
PSMD6	c2_down
PSME2	c2_down
PSMG1	c2_down
RAP1A	c2_down
RASSF10	c2_down
RBKS	c2_down
RER1	c2_down
RGS10	c2_down
RIPK2	c2_down
RNF144B	c2_down
RPF1	c2_down
RRP8	c2_down
RTTN	c2_down
SAA1	c2_down
SDC4	c2_down
SDSL	c2_down
SERBP1	c2_down
SLC15A3	c2_down
SLC25A22	c2_down
SLC25A28	c2_down
SLC43A3	c2_down
SNRNP35	c2_down
SNX7	c2_down
SPIN4	c2_down
SRA1	c2_down
STK10	c2_down
SUB1	c2_down
TADA2B	c2_down
TAF12	c2_down
THG1L	c2_down
TMEM57	c2_down
TNFAIP8	c2_down
TRIM22	c2_down
TRNAU1AP	c2_down
TSPAN4	c2_down
TSSC4	c2_down
TWF2	c2_down
UBA7	c2_down
UBAP1	c2_down
UBE2D3	c2_down
XRCC4	c2_down
YARS	c2_down
ZCCHC17	c2_down
ZFAND2B	c2_down
A4GALT	c2_up
AAA1	c2_up
AADAC	c2_up
AARS	c2_up
ABCC1	c2_up
ABCC6P2	c2_up
ABCF3	c2_up
ABHD15	c2_up
ABHD4	c2_up
ACADL	c2_up
ACOX1	c2_up
ACP1	c2_up
ADAM17	c2_up
ADAM23	c2_up
ADAMTS19	c2_up
ADCY3	c2_up
ADCY8	c2_up
ADD2	c2_up
ADIPOR2	c2_up
ADRA2B	c2_up
AFF2	c2_up
AGK	c2_up
AGPAT9	c2_up
AIFM3	c2_up
AKAP8	c2_up
AKR1C1	c2_up
AKR1C4	c2_up
AKR1CL1	c2_up
ALG3	c2_up
ALLC	c2_up
ALS2	c2_up
ALS2CR11	c2_up
AMAC1	c2_up
AMAC1L3	c2_up
ANAPC1	c2_up
ANKRD20B	c2_up
ANKRD40	c2_up
ANKRD7	c2_up
ANTXR1	c2_up
APBA2	c2_up
APOBEC1	c2_up
APOD	c2_up
APPL2	c2_up
ARF1	c2_up
ARMC2	c2_up
ARMC3	c2_up
ART5	c2_up
ASF1A	c2_up
ATCAY	c2_up
ATF2	c2_up
ATL1	c2_up
ATOH7	c2_up
ATP11B	c2_up
ATP13A5	c2_up
ATP1B1	c2_up
ATP1B2	c2_up
ATP2B1	c2_up
ATP4A	c2_up
ATP6V1E2	c2_up
ATP8B2	c2_up
ATRN	c2_up
ATRNL1	c2_up
ATXN2	c2_up
AXIN2	c2_up
B4GALNT1	c2_up
BAALC	c2_up
BAG4	c2_up
BAHCC1	c2_up
BAMBI	c2_up
BCAT1	c2_up
BCL7A	c2_up
BCORL1	c2_up
BHMT	c2_up
BIRC6	c2_up
BMPR1A	c2_up
BRAF	c2_up
BRD4	c2_up
BRSK1	c2_up
C10orf107	c2_up
C10orf120	c2_up
C11orf71	c2_up
C11orf84	c2_up
C11orf88	c2_up
C12orf66	c2_up
C12orf68	c2_up
C13orf36	c2_up
C14orf37	c2_up
C15orf44	c2_up
C15orf60	c2_up
C16orf63	c2_up
C17orf82	c2_up
C19orf73	c2_up
C1orf110	c2_up
C1orf124	c2_up
C1orf198	c2_up
C1orf26	c2_up
C1orf56	c2_up
C20orf108	c2_up
C20orf117	c2_up
C20orf201	c2_up
C21orf119	c2_up
C21orf90	c2_up
C22orf30	c2_up
C2orf72	c2_up
C2orf73	c2_up
C4orf17	c2_up
C4orf51	c2_up
C5orf23	c2_up
C5orf42	c2_up
C5orf60	c2_up
C7orf54	c2_up
C8orf47	c2_up
C9orf171	c2_up
CACHD1	c2_up
CACNA1B	c2_up
CACNG2	c2_up
CAD	c2_up
CALCA	c2_up
CALCB	c2_up
CASK	c2_up
CASKIN1	c2_up
CBX2	c2_up
CCDC126	c2_up
CCDC129	c2_up
CCDC37	c2_up
CCDC47	c2_up
CCDC85A	c2_up
CCDC88C	c2_up
CD9	c2_up
CDC42BPA	c2_up
CDC73	c2_up
CDH11	c2_up
CDH24	c2_up
CDH26	c2_up
CDK2AP1	c2_up
CDO1	c2_up
CECR4	c2_up
CECR5	c2_up
CES1	c2_up
CFTR	c2_up
CHAT	c2_up
CHP2	c2_up
CHRM1	c2_up
CHRM3	c2_up
CHRNB2	c2_up
CLASP1	c2_up
CLDN8	c2_up
CMTM4	c2_up
CNGB3	c2_up
CNNM4	c2_up
CNTN5	c2_up
COPB2	c2_up
CPLX1	c2_up
CPLX2	c2_up
CPNE2	c2_up
CPNE4	c2_up
CPT1A	c2_up
CPXM2	c2_up
CRHR1	c2_up
CRHR2	c2_up
CRISP2	c2_up
CRKL	c2_up
CRMP1	c2_up
CSRNP2	c2_up
CSRNP3	c2_up
CST2	c2_up
CT45A3	c2_up
CT45A4	c2_up
CT45A6	c2_up
CTAGE5	c2_up
CTHRC1	c2_up
CXorf30	c2_up
CXorf51	c2_up
CYBRD1	c2_up
DAB1	c2_up
DARS2	c2_up
DBNDD1	c2_up
DCAF17	c2_up
DCAF6	c2_up
DCST1	c2_up
DCT	c2_up
DCUN1D1	c2_up
DDHD1	c2_up
DDR1	c2_up
DEDD	c2_up
DGCR6	c2_up
DGCR9	c2_up
DGKG	c2_up
DGKK	c2_up
DHCR7	c2_up
DIRAS2	c2_up
DISC2	c2_up
DKFZP434L187	c2_up
DKFZp686A1627	c2_up
DKKL1	c2_up
DLX5	c2_up
DMRT3	c2_up
DNAJC2	c2_up
DPYSL3	c2_up
DYNC1I1	c2_up
DZIP1L	c2_up
EDA	c2_up
EDEM3	c2_up
EFNB3	c2_up
EIF2A	c2_up
EIF4ENIF1	c2_up
ELOVL6	c2_up
ENPP1	c2_up
EP300	c2_up
EPHA7	c2_up
EPHB6	c2_up
EPS15L1	c2_up
EPT1	c2_up
ERC2	c2_up
ESRRG	c2_up
EVX1	c2_up
FAM10A4	c2_up
FAM119B	c2_up
FAM122A	c2_up
FAM157B	c2_up
FAM171B	c2_up
FAM181A	c2_up
FAM189B	c2_up
FAM19A4	c2_up
FAM19A5	c2_up
FAM46D	c2_up
FAM55C	c2_up
FAM75A6	c2_up
FAM81B	c2_up
FAM84A	c2_up
FBLN2	c2_up
FBRSL1	c2_up
FBXL21	c2_up
FBXO11	c2_up
FGF12	c2_up
FGF19	c2_up
FGFR1	c2_up
FLAD1	c2_up
FLJ35776	c2_up
FLJ36000	c2_up
FLJ42709	c2_up
FMN2	c2_up
FOXA3	c2_up
FOXB2	c2_up
FOXI3	c2_up
FOXJ2	c2_up
FOXK1	c2_up
FZD1	c2_up
FZD6	c2_up
G2E3	c2_up
GABBR1	c2_up
GABRA2	c2_up
GABRA5	c2_up
GABRB3	c2_up
GABRG2	c2_up
GABRR1	c2_up
GAL3ST1	c2_up
GALNT4	c2_up
GBGT1	c2_up
GCGR	c2_up
GCLM	c2_up
GDA	c2_up
GEFT	c2_up
GJB7	c2_up
GJD4	c2_up
GLRA2	c2_up
GLRA3	c2_up
GNL3L	c2_up
GOLIM4	c2_up
GP2	c2_up
GPC4	c2_up
GPHB5	c2_up
GPLD1	c2_up
GPR20	c2_up
GPR26	c2_up
GPR27	c2_up
GPR3	c2_up
GPR98	c2_up
GPRC6A	c2_up
GPX6	c2_up
GREB1	c2_up
GRIK4	c2_up
GRK7	c2_up
GRM1	c2_up
GSTM2P1	c2_up
GSTM3	c2_up
GTF2IRD1	c2_up
GTPBP3	c2_up
GULP1	c2_up
GYG2	c2_up
H2AFY2	c2_up
HAPLN4	c2_up
HDAC4	c2_up
HEATR1	c2_up
HELT	c2_up
HHIP	c2_up
HHLA2	c2_up
HNRPLL	c2_up
HOXA10	c2_up
HOXA13	c2_up
HOXB1	c2_up
HOXB2	c2_up
HOXB8	c2_up
HOXD12	c2_up
HPSE2	c2_up
HRG	c2_up
HS6ST1	c2_up
HS6ST3	c2_up
HSD17B7	c2_up
HTR1E	c2_up
HTR7P1	c2_up
HYDIN	c2_up
IAPP	c2_up
ID4	c2_up
IFITM5	c2_up
IGF2BP3	c2_up
IGFBP2	c2_up
IGFBP4	c2_up
IGFL4	c2_up
IGSF11	c2_up
IL25	c2_up
INHBB	c2_up
IRS2	c2_up
ISL1	c2_up
ITGB8	c2_up
ITGBL1	c2_up
ITM2C	c2_up
ITPKB	c2_up
IYD	c2_up
JAKMIP2	c2_up
JAKMIP3	c2_up
JPH3	c2_up
KAL1	c2_up
KC6	c2_up
KCNJ3	c2_up
KCNMB2	c2_up
KCNMB4	c2_up
KDELC2	c2_up
KIAA0182	c2_up
KIAA0319	c2_up
KIAA1324L	c2_up
KIAA1467	c2_up
KIAA1715	c2_up
KIAA1737	c2_up
KIAA1826	c2_up
KIDINS220	c2_up
KLF9	c2_up
KLHDC5	c2_up
KLHL20	c2_up
KLHL3	c2_up
KLHL7	c2_up
KNG1	c2_up
KPNA4	c2_up
KRAS	c2_up
KRT222	c2_up
KRTAP19-1	c2_up
KRTAP3-1	c2_up
KRTAP7-1	c2_up
KSR2	c2_up
LANCL1	c2_up
LAPTM4B	c2_up
LAYN	c2_up
LECT1	c2_up
LGALS8	c2_up
LGI3	c2_up
LHFPL3	c2_up
LIF	c2_up
LIMS2	c2_up
LINGO1	c2_up
LMBR1	c2_up
LMF1	c2_up
LMO3	c2_up
LOC100128822	c2_up
LOC100130386	c2_up
LOC100132354	c2_up
LOC100133308	c2_up
LOC100216545	c2_up
LOC100272217	c2_up
LOC147727	c2_up
LOC147804	c2_up
LOC152217	c2_up
LOC158696	c2_up
LOC200726	c2_up
LOC220729	c2_up
LOC283867	c2_up
LOC284632	c2_up
LOC285033	c2_up
LOC285194	c2_up
LOC389493	c2_up
LOC440040	c2_up
LOC441208	c2_up
LOC645323	c2_up
LOC646214	c2_up
LPA	c2_up
LPAR1	c2_up
LPHN3	c2_up
LPP	c2_up
LPPR1	c2_up
LRFN1	c2_up
LRP12	c2_up
LRP1B	c2_up
LRP2	c2_up
LRP4	c2_up
LRP5	c2_up
LRP8	c2_up
LRRC16B	c2_up
LRRC58	c2_up
LRRIQ1	c2_up
LUZP2	c2_up
LY6G6E	c2_up
MAFG	c2_up
MAGEA10	c2_up
MAGEA8	c2_up
MAGEF1	c2_up
MAGEH1	c2_up
MAGI1	c2_up
MAGT1	c2_up
MAP1B	c2_up
MAPK10	c2_up
MAPK8IP2	c2_up
MAPRE3	c2_up
MARCH10	c2_up
MARCH6	c2_up
MARK1	c2_up
MATN2	c2_up
MC5R	c2_up
MCHR2	c2_up
MDGA2	c2_up
ME1	c2_up
MED1	c2_up
MED12L	c2_up
MEGF9	c2_up
MEIS3P1	c2_up
MFAP4	c2_up
MFHAS1	c2_up
MFN1	c2_up
MGAT5	c2_up
MGC21881	c2_up
MGP	c2_up
MID2	c2_up
MKLN1	c2_up
MLH3	c2_up
MOBP	c2_up
MORC1	c2_up
MORC2	c2_up
MPP3	c2_up
MRAP2	c2_up
MSI1	c2_up
MST4	c2_up
MTA1	c2_up
MTMR12	c2_up
MYH11	c2_up
NAA16	c2_up
NALCN	c2_up
NANP	c2_up
NAP1L6	c2_up
NCRNA00051	c2_up
NCRNA00099	c2_up
NCRNA00161	c2_up
NCRNA00183	c2_up
NCRNA00235	c2_up
NDRG4	c2_up
NEDD9	c2_up
NFE2L2	c2_up
NGRN	c2_up
NHSL1	c2_up
NLGN1	c2_up
NLK	c2_up
NMD3	c2_up
NME4	c2_up
NPAS1	c2_up
NPDC1	c2_up
NPHP1	c2_up
NPSR1	c2_up
NRN1	c2_up
NRSN2	c2_up
NRXN2	c2_up
NRXN3	c2_up
NSF	c2_up
NSUN3	c2_up
NT5C3L	c2_up
NUMBL	c2_up
NXF2B	c2_up
NXF5	c2_up
NXPH1	c2_up
OCRL	c2_up
ODC1	c2_up
OGDHL	c2_up
OPRK1	c2_up
OR11H4	c2_up
OR11H6	c2_up
OR2A9P	c2_up
OR52L1	c2_up
OR56A3	c2_up
OR56A5	c2_up
OR56B4	c2_up
OR5M11	c2_up
OR6C2	c2_up
OR7A5	c2_up
OR7C1	c2_up
OR9A4	c2_up
ORC2L	c2_up
OSGIN1	c2_up
OVCH1	c2_up
OXGR1	c2_up
PABPN1L	c2_up
PAH	c2_up
PAK2	c2_up
PALM	c2_up
PALM2	c2_up
PANX2	c2_up
PAPOLA	c2_up
PAPOLG	c2_up
PAQR9	c2_up
PARL	c2_up
PAX2	c2_up
PCDHA11	c2_up
PCDHA12	c2_up
PCDHA6	c2_up
PCDHA7	c2_up
PCDHAC1	c2_up
PCDHB10	c2_up
PCDHB12	c2_up
PCDHB2	c2_up
PCDHB5	c2_up
PCDHB6	c2_up
PCGF2	c2_up
PCOLCE2	c2_up
PCSK2	c2_up
PCYT1B	c2_up
PDCD10	c2_up
PDE11A	c2_up
PDIA4	c2_up
PDP2	c2_up
PDPR	c2_up
PDZRN4	c2_up
PELI1	c2_up
PEX12	c2_up
PGRMC1	c2_up
PHF16	c2_up
PHKB	c2_up
PIGC	c2_up
PIGS	c2_up
PIGZ	c2_up
PIK3CA	c2_up
PIK3R2	c2_up
PIP5K1A	c2_up
PIWIL3	c2_up
PLA2G10	c2_up
PLA2R1	c2_up
PLAGL1	c2_up
PLCH1	c2_up
PLDN	c2_up
PLEKHA5	c2_up
PLXNB3	c2_up
PMS2CL	c2_up
PMS2L4	c2_up
PNCK	c2_up
PNPLA5	c2_up
POM121	c2_up
POM121C	c2_up
POM121L2	c2_up
POMT1	c2_up
PON2	c2_up
POR	c2_up
POTEH	c2_up
POU3F3	c2_up
POU3F4	c2_up
PPARA	c2_up
PPIG	c2_up
PPP1R13B	c2_up
PPP1R1B	c2_up
PPP1R2	c2_up
PPP2R5A	c2_up
PRAME	c2_up
PRB3	c2_up
PRKAA1	c2_up
PRR4	c2_up
PRRG3	c2_up
PRSS35	c2_up
psiTPTE22	c2_up
PSMD11	c2_up
PSME4	c2_up
PTCD1	c2_up
PTDSS1	c2_up
PTPN9	c2_up
QRFPR	c2_up
RBAK	c2_up
RBBP5	c2_up
RBP4	c2_up
RBPMS	c2_up
RFX6	c2_up
RGPD1	c2_up
RGPD3	c2_up
RGS22	c2_up
RGSL1	c2_up
RHOQ	c2_up
RIMS4	c2_up
RIT1	c2_up
RNF103	c2_up
RNF168	c2_up
RNF215	c2_up
RNF216	c2_up
RNF24	c2_up
RPAP3	c2_up
RPRM	c2_up
RPS6KA6	c2_up
RPS6KC1	c2_up
RSPO2	c2_up
RTP1	c2_up
SAGE1	c2_up
SAMD5	c2_up
SAP130	c2_up
SCG2	c2_up
SCN1A	c2_up
SCN9A	c2_up
SCRN3	c2_up
SCUBE3	c2_up
SDCCAG8	c2_up
SEC14L4	c2_up
SEC62	c2_up
SEMA6D	c2_up
SEPN1	c2_up
SEPT11	c2_up
SERPINA11	c2_up
SF3B3	c2_up
SGCZ	c2_up
SGK196	c2_up
SHANK3	c2_up
SHC2	c2_up
SHF	c2_up
SHISA6	c2_up
SHISA9	c2_up
SHROOM4	c2_up
SIAH2	c2_up
SIPA1L2	c2_up
SIX3	c2_up
SLC12A6	c2_up
SLC16A9	c2_up
SLC17A5	c2_up
SLC18A3	c2_up
SLC1A6	c2_up
SLC22A17	c2_up
SLC25A12	c2_up
SLC30A3	c2_up
SLC30A8	c2_up
SLC35B1	c2_up
SLC41A1	c2_up
SLC44A1	c2_up
SLC4A9	c2_up
SLC5A12	c2_up
SLC6A10P	c2_up
SLC6A3	c2_up
SLC9A4	c2_up
SMARCA1	c2_up
SMARCD3	c2_up
SMCR7L	c2_up
SMEK2	c2_up
SMO	c2_up
SNX25	c2_up
SOCS5	c2_up
SORCS3	c2_up
SOSTDC1	c2_up
SOX5	c2_up
SP7	c2_up
SPP1	c2_up
SPRY2	c2_up
SPRYD5	c2_up
SPZ1	c2_up
SREBF2	c2_up
SRPRB	c2_up
SRRM3	c2_up
ST3GAL1	c2_up
STK32B	c2_up
STK38L	c2_up
STMN4	c2_up
STON1	c2_up
STXBP5L	c2_up
SULF1	c2_up
SULT4A1	c2_up
SUN1	c2_up
SVEP1	c2_up
SVOPL	c2_up
SYCP1	c2_up
SYN2	c2_up
SYT3	c2_up
SYT9	c2_up
TAF5L	c2_up
TANC1	c2_up
TBC1D8B	c2_up
TBX2	c2_up
TBX3	c2_up
TBX5	c2_up
TCEAL2	c2_up
TCEAL8	c2_up
TEKT1	c2_up
TERF1	c2_up
TET1	c2_up
TET3	c2_up
TEX261	c2_up
THRA	c2_up
THSD7B	c2_up
TMED4	c2_up
TMEM106B	c2_up
TMEM158	c2_up
TMEM17	c2_up
TMEM179	c2_up
TMEM202	c2_up
TMEM35	c2_up
TMEM9	c2_up
TMEM98	c2_up
TMTC1	c2_up
TMTC3	c2_up
TNFRSF18	c2_up
TNRC18	c2_up
TOM1L1	c2_up
TOX3	c2_up
TPO	c2_up
TPST1	c2_up
TRAF3IP1	c2_up
TRIM16L	c2_up
TRIM4	c2_up
TRIM49	c2_up
TRPM1	c2_up
TRPM3	c2_up
TRPM8	c2_up
TSG1	c2_up
TSNAX	c2_up
TSPAN7	c2_up
TSPYL4	c2_up
TTLL1	c2_up
TTLL2	c2_up
TTYH2	c2_up
TUBA3E	c2_up
TUBGCP4	c2_up
TUSC3	c2_up
TYW1	c2_up
UAP1L1	c2_up
UBA5	c2_up
UBE2O	c2_up
UBR3	c2_up
UBXN2A	c2_up
UBXN7	c2_up
UCP1	c2_up
UGGT1	c2_up
UGT1A1	c2_up
UGT1A6	c2_up
UGT1A7	c2_up
ULBP1	c2_up
UNC50	c2_up
UPK1B	c2_up
URB2	c2_up
USP42	c2_up
USP44	c2_up
UST	c2_up
UVRAG	c2_up
VANGL2	c2_up
VCX3A	c2_up
VGLL4	c2_up
VPREB3	c2_up
VPS37D	c2_up
VPS54	c2_up
VSX1	c2_up
WASF1	c2_up
WDR33	c2_up
WDR72	c2_up
WIF1	c2_up
WIPI1	c2_up
WIZ	c2_up
WNT8B	c2_up
XPA	c2_up
XPNPEP3	c2_up
XPOT	c2_up
ZBTB38	c2_up
ZC3HAV1L	c2_up
ZDHHC1	c2_up
ZDHHC11	c2_up
ZDHHC15	c2_up
ZDHHC3	c2_up
ZFHX3	c2_up
ZIC3	c2_up
ZMAT3	c2_up
ZNF217	c2_up
ZNF286A	c2_up
ZNF343	c2_up
ZNF423	c2_up
ZNF512B	c2_up
ZNF513	c2_up
ZNF669	c2_up
ZNF786	c2_up
ZSCAN21	c2_up
ZXDB	c2_up
BCMO1	c3_down
C21orf91	c3_down
CCDC25	c3_down
CCDC56	c3_down
CEACAM5	c3_down
ERMP1	c3_down
FAM108C1	c3_down
GPD2	c3_down
HSPA14	c3_down
KRT13	c3_down
L2HGDH	c3_down
MACC1	c3_down
MAGIX	c3_down
MAP3K5	c3_down
MARVELD2	c3_down
MTPAP	c3_down
PCK2	c3_down
PIGN	c3_down
RBM47	c3_down
RGNEF	c3_down
RPS6KA5	c3_down
SCD5	c3_down
SHMT1	c3_down
SLC25A10	c3_down
SLC25A25	c3_down
SLC9A3R1	c3_down
SMAD5OS	c3_down
SPRR3	c3_down
STK38	c3_down
TMPRSS11B	c3_down
UGDH	c3_down
USP6NL	c3_down
ZNF552	c3_down
ABTB2	c3_up
ADAMTS14	c3_up
ADAMTS7	c3_up
ANKRD13D	c3_up
APH1B	c3_up
APLF	c3_up
ARHGEF1	c3_up
ARPC1B	c3_up
B3GNT1	c3_up
C3orf59	c3_up
C5orf13	c3_up
C7orf50	c3_up
CALD1	c3_up
CARS2	c3_up
CCDC113	c3_up
CCDC92	c3_up
CD276	c3_up
CDC16	c3_up
CDC42EP3	c3_up
CGB	c3_up
CGB5	c3_up
CGB7	c3_up
CHSY1	c3_up
COL5A1	c3_up
CRISPLD2	c3_up
CSGALNACT2	c3_up
DUSP10	c3_up
DYRK3	c3_up
ENC1	c3_up
ENPEP	c3_up
ERRFI1	c3_up
ESD	c3_up
FABP4	c3_up
FAH	c3_up
FAM20C	c3_up
FCRLB	c3_up
FKBP9L	c3_up
FOXD1	c3_up
FOXF2	c3_up
FOXL1	c3_up
FZD2	c3_up
GALNT2	c3_up
GDPD5	c3_up
GFPT2	c3_up
GLIS1	c3_up
GNA12	c3_up
GNPTG	c3_up
GPSM1	c3_up
GPX8	c3_up
HGS	c3_up
HOTAIR	c3_up
HOXC11	c3_up
HOXD10	c3_up
HOXD9	c3_up
HTRA3	c3_up
IRGM	c3_up
KCTD17	c3_up
KLC2	c3_up
L3MBTL3	c3_up
LEPRE1	c3_up
LOC728855	c3_up
LOXL2	c3_up
LZTR1	c3_up
MAD1L1	c3_up
MAGEA4	c3_up
MAGEB2	c3_up
MED15	c3_up
MFGE8	c3_up
MKL1	c3_up
MME	c3_up
MOCS1	c3_up
MPRIP	c3_up
MSC	c3_up
MT1F	c3_up
MTMR11	c3_up
NGF	c3_up
NLRP3	c3_up
NME7	c3_up
NMNAT2	c3_up
NNMT	c3_up
NOD1	c3_up
NPR2	c3_up
PCTP	c3_up
PDE8A	c3_up
PDGFA	c3_up
PGCP	c3_up
PKIG	c3_up
PLA2G15	c3_up
PLEKHA9	c3_up
PLOD1	c3_up
POMT2	c3_up
POTEF	c3_up
PPIB	c3_up
PPP1R3B	c3_up
PRKCA	c3_up
PSEN2	c3_up
RGS19	c3_up
RGS3	c3_up
SEC22C	c3_up
SEMA6B	c3_up
SERPINA3	c3_up
SH3RF3	c3_up
SIL1	c3_up
SLC45A3	c3_up
SMOC1	c3_up
SNX9	c3_up
SPANXC	c3_up
SPATA7	c3_up
SPOCK1	c3_up
STARD13	c3_up
STARD3NL	c3_up
STK3	c3_up
STX1A	c3_up
STXBP1	c3_up
SUMF2	c3_up
SYDE1	c3_up
SYNPO	c3_up
TBXA2R	c3_up
TGFB1I1	c3_up
TMEM150A	c3_up
TMEM55A	c3_up
TMEM65	c3_up
TNFAIP6	c3_up
TPM1	c3_up
TRIM3	c3_up
TTYH3	c3_up
TUBA1A	c3_up
TWIST1	c3_up
VKORC1	c3_up
VPS33B	c3_up
WBP5	c3_up
ZCCHC24	c3_up
ZDHHC8	c3_up
ACADS	c4_down
ACBD6	c4_down
ALKBH7	c4_down
ASTN2	c4_down
ATP5G2	c4_down
BBC3	c4_down
BLOC1S1	c4_down
C12orf73	c4_down
C17orf37	c4_down
C17orf58	c4_down
C19orf48	c4_down
C21orf2	c4_down
C21orf33	c4_down
C22orf39	c4_down
C4orf14	c4_down
C6orf136	c4_down
C7orf59	c4_down
C8orf41	c4_down
CCDC101	c4_down
CCDC90A	c4_down
CHCHD6	c4_down
COX5A	c4_down
COX5B	c4_down
COX7C	c4_down
CSNK1G2	c4_down
CUEDC2	c4_down
DCI	c4_down
DDX49	c4_down
DNAL4	c4_down
DYM	c4_down
ECH1	c4_down
ECSIT	c4_down
EEF1A1P9	c4_down
EIF3K	c4_down
EXOSC5	c4_down
FAM195A	c4_down
FBL	c4_down
FBXO25	c4_down
FUT5	c4_down
GAMT	c4_down
GLTSCR2	c4_down
GOT1	c4_down
GPI	c4_down
GPR137	c4_down
HIGD2A	c4_down
HOOK2	c4_down
HSD11B1L	c4_down
IRGQ	c4_down
ISOC2	c4_down
KRT18	c4_down
LSM4	c4_down
MKRN1	c4_down
MPND	c4_down
MXI1	c4_down
NACA	c4_down
NCRNA00219	c4_down
NDUFB11	c4_down
NDUFS2	c4_down
NINJ1	c4_down
OBFC2B	c4_down
PAK4	c4_down
PELP1	c4_down
PGAP3	c4_down
PHB2	c4_down
PIM3	c4_down
PPAP2C	c4_down
PPM1G	c4_down
PPOX	c4_down
PRDX6	c4_down
PRMT1	c4_down
PSMB4	c4_down
RABL5	c4_down
RNASET2	c4_down
RPL13A	c4_down
RPL18	c4_down
RPL19	c4_down
RPL41	c4_down
RPLP0	c4_down
RPLP1	c4_down
RPS11	c4_down
RPS19	c4_down
SERF1A	c4_down
SHMT2	c4_down
SLC25A6	c4_down
SNHG6	c4_down
SNRPA	c4_down
SOD1	c4_down
SPPL2B	c4_down
SPRN	c4_down
SQSTM1	c4_down
TCEA2	c4_down
THOC3	c4_down
TIMM17B	c4_down
TLCD1	c4_down
TMEM180	c4_down
TMEM8B	c4_down
TPRN	c4_down
TRAPPC9	c4_down
TSEN34	c4_down
WBSCR22	c4_down
ZNF271	c4_down
ZNF428	c4_down
ZNF446	c4_down
ZNF775	c4_down
ABCG4	c4_up
ABP1	c4_up
ACTR5	c4_up
AIM1	c4_up
AJAP1	c4_up
ALKBH8	c4_up
ALPP	c4_up
AMMECR1	c4_up
AMOTL1	c4_up
ANO6	c4_up
ANXA13	c4_up
ANXA8	c4_up
ANXA8L2	c4_up
APOBEC3A	c4_up
AQP10	c4_up
ARL14	c4_up
ARSJ	c4_up
ASB5	c4_up
ATG2B	c4_up
ATXN3	c4_up
BACH1	c4_up
BCL11B	c4_up
BCL9L	c4_up
BLCAP	c4_up
BLZF1	c4_up
BMP2K	c4_up
BPGM	c4_up
BTRC	c4_up
C11orf45	c4_up
C14orf118	c4_up
C14orf149	c4_up
C14orf43	c4_up
C19orf21	c4_up
C1orf163	c4_up
C1orf21	c4_up
C1orf84	c4_up
C20orf29	c4_up
C3orf74	c4_up
C6orf141	c4_up
C7orf10	c4_up
CAP2	c4_up
CARD14	c4_up
CASP7	c4_up
CCDC109A	c4_up
CCDC120	c4_up
CCK	c4_up
CCNK	c4_up
CCNYL1	c4_up
CDC42BPB	c4_up
CDCA4	c4_up
CDH18	c4_up
CDH3	c4_up
CDHR1	c4_up
CDK9	c4_up
CDS1	c4_up
CENPT	c4_up
CES2	c4_up
CFL1	c4_up
CHRNA9	c4_up
CKAP4	c4_up
CLDN17	c4_up
CLEC7A	c4_up
CNKSR1	c4_up
COG4	c4_up
COL17A1	c4_up
COL27A1	c4_up
COL4A6	c4_up
CPEB4	c4_up
CRYBA2	c4_up
CSNK1A1	c4_up
CSNK1A1L	c4_up
CTPS	c4_up
CTSA	c4_up
CWH43	c4_up
CXCR1	c4_up
CXorf49B	c4_up
CYP27C1	c4_up
CYP4F22	c4_up
DAPP1	c4_up
DCTN1	c4_up
DDX19A	c4_up
DEGS1	c4_up
DENND2C	c4_up
DGKA	c4_up
DHX38	c4_up
DLK2	c4_up
DLST	c4_up
DNMT3B	c4_up
DOCK5	c4_up
DPP4	c4_up
DSC2	c4_up
DUSP11	c4_up
DYNC1LI2	c4_up
E2F4	c4_up
EFR3B	c4_up
ENDOU	c4_up
EPPK1	c4_up
EPS8L1	c4_up
ERO1L	c4_up
EXT1	c4_up
FABP5L3	c4_up
FAM49B	c4_up
FAM83C	c4_up
FCF1	c4_up
FERMT1	c4_up
FGF11	c4_up
FGF5	c4_up
FGL1	c4_up
FLII	c4_up
FLJ41941	c4_up
FRMD4B	c4_up
FRMD6	c4_up
FRYL	c4_up
FTSJD1	c4_up
FTSJD2	c4_up
GAB1	c4_up
GAS6	c4_up
GJB3	c4_up
GLI3	c4_up
GLRA4	c4_up
GM2A	c4_up
GMFB	c4_up
GNG12	c4_up
GOLGA5	c4_up
GPR109A	c4_up
GPR115	c4_up
GPR56	c4_up
GPR87	c4_up
GRAMD2	c4_up
HAS3	c4_up
HCFC2	c4_up
HCG4	c4_up
HCP5	c4_up
HERC3	c4_up
HIP1R	c4_up
HIST1H2BD	c4_up
HIST1H2BG	c4_up
HLA-E	c4_up
HOMER1	c4_up
HOPX	c4_up
HSD17B2	c4_up
ID1	c4_up
IFI27	c4_up
IFI6	c4_up
IFITM1	c4_up
IFNA1	c4_up
IFNA13	c4_up
IFNE	c4_up
IL1F10	c4_up
IL1F9	c4_up
IL1RAP	c4_up
IL1RL2	c4_up
IL28RA	c4_up
IL31RA	c4_up
IPO13	c4_up
IRF9	c4_up
ITGA6	c4_up
ITGB6	c4_up
JARID2	c4_up
JUB	c4_up
KANK1	c4_up
KBTBD8	c4_up
KCNJ12	c4_up
KCNK10	c4_up
KCTD5	c4_up
KHDC1L	c4_up
KIAA0513	c4_up
KIAA1033	c4_up
KIAA1161	c4_up
KIF13A	c4_up
KIF16B	c4_up
KIF17	c4_up
KLK13	c4_up
KLK14	c4_up
KLRAQ1	c4_up
KPRP	c4_up
KRT16	c4_up
KRT37	c4_up
KRT6C	c4_up
KRT79	c4_up
KRT82	c4_up
KTN1	c4_up
LAMA3	c4_up
LAMC2	c4_up
LCAT	c4_up
LCE1F	c4_up
LCE3A	c4_up
LCE3C	c4_up
LCE5A	c4_up
LDHA	c4_up
LEPREL1	c4_up
LETM2	c4_up
LFNG	c4_up
LGALS7B	c4_up
LGALS9B	c4_up
LGALS9C	c4_up
LIMA1	c4_up
LIMK2	c4_up
LOC100131726	c4_up
LOC100216001	c4_up
LOC152225	c4_up
LOC285205	c4_up
LOC285954	c4_up
LOC340508	c4_up
LOC344967	c4_up
LOC554202	c4_up
LPCAT2	c4_up
LRRFIP1	c4_up
LTB4R	c4_up
LY6G6C	c4_up
LYPD3	c4_up
LYST	c4_up
MALL	c4_up
MAN1A1	c4_up
MAPK6	c4_up
MAPKBP1	c4_up
MBNL2	c4_up
MCC	c4_up
MGC45800	c4_up
MGLL	c4_up
MICALCL	c4_up
MINK1	c4_up
MLXIP	c4_up
MPP5	c4_up
MRPL15	c4_up
MTF1	c4_up
MTM1	c4_up
MX2	c4_up
MYH8	c4_up
MYO10	c4_up
MYO18A	c4_up
MYO1E	c4_up
NCKAP5	c4_up
NCRNA00052	c4_up
NDST1	c4_up
NEK7	c4_up
NEXN	c4_up
NIPAL1	c4_up
NKD1	c4_up
NLRC5	c4_up
NLRP1	c4_up
NOL9	c4_up
NUMB	c4_up
OAS2	c4_up
OSBPL5	c4_up
P2RY6	c4_up
PAG1	c4_up
PARP9	c4_up
PCDHGC5	c4_up
PDCD6IP	c4_up
PDE2A	c4_up
PDLIM1	c4_up
PDLIM5	c4_up
PGLYRP4	c4_up
PI15	c4_up
PLA2G2F	c4_up
PLA2G4D	c4_up
PLA2G4E	c4_up
PLS3	c4_up
PORCN	c4_up
PPP1R9B	c4_up
PPP2R5E	c4_up
PPYR1	c4_up
PRDM4	c4_up
PRICKLE2	c4_up
PRKCQ	c4_up
PROC	c4_up
PROM2	c4_up
PSG4	c4_up
PSG9	c4_up
PSMA6	c4_up
PSMC6	c4_up
RANBP10	c4_up
RAP2C	c4_up
RBM41	c4_up
RBM45	c4_up
RBP1	c4_up
RCAN3	c4_up
RDH16	c4_up
RFX2	c4_up
RIN2	c4_up
RNF11	c4_up
RNF139	c4_up
RNF222	c4_up
RRAGC	c4_up
S100A8	c4_up
S100A9	c4_up
SCFD1	c4_up
SCN4B	c4_up
SDCBP2	c4_up
SDK2	c4_up
SDR9C7	c4_up
SEC16B	c4_up
SERINC3	c4_up
SERPINB4	c4_up
SERPINB5	c4_up
SERPINB7	c4_up
SERPINE2	c4_up
SFRP1	c4_up
SFTPD	c4_up
SGMS1	c4_up
SH3RF2	c4_up
SHCBP1	c4_up
SIRPB1	c4_up
SKIV2L	c4_up
SLC10A6	c4_up
SLC15A4	c4_up
SLC22A23	c4_up
SLC25A24	c4_up
SLC38A2	c4_up
SLC38A7	c4_up
SLC39A2	c4_up
SLC6A11	c4_up
SLC7A1	c4_up
SLC7A6OS	c4_up
SLCO4A1	c4_up
SLK	c4_up
SLPI	c4_up
SLURP1	c4_up
SNX29	c4_up
SNX6	c4_up
SOX7	c4_up
SPAG1	c4_up
SPHK1	c4_up
SPRR1A	c4_up
SPRR2B	c4_up
SPRR2E	c4_up
SPRR4	c4_up
SQLE	c4_up
SSFA2	c4_up
STEAP4	c4_up
SUN3	c4_up
TAS2R60	c4_up
TCEB3	c4_up
TECPR2	c4_up
TES	c4_up
TFCP2L1	c4_up
TGFBR1	c4_up
TGFBR2	c4_up
TGM5	c4_up
TINF2	c4_up
TLL1	c4_up
TMCC1	c4_up
TMED5	c4_up
TMEM87B	c4_up
TNC	c4_up
TNFRSF21	c4_up
TNKS1BP1	c4_up
TNS4	c4_up
TP53AIP1	c4_up
TRERF1	c4_up
TRIM36	c4_up
TRIP11	c4_up
TRPC4AP	c4_up
TUBA4B	c4_up
TWIST2	c4_up
UBA6	c4_up
UBE2L6	c4_up
UBE2V2	c4_up
ULBP3	c4_up
UNC93A	c4_up
VAC14	c4_up
VANGL1	c4_up
VAPB	c4_up
VAV2	c4_up
VEGFC	c4_up
VIPAR	c4_up
VPS35	c4_up
VSIG10L	c4_up
VSIG8	c4_up
WDR20	c4_up
WDR44	c4_up
WFDC5	c4_up
WLS	c4_up
WNT4	c4_up
YIPF5	c4_up
YWHAB	c4_up
ZAN	c4_up
ZC3H12A	c4_up
ZCCHC6	c4_up
ZFP36L2	c4_up
ZFP57	c4_up
ZHX1	c4_up
ZNF185	c4_up
ZNF200	c4_up
ZNF323	c4_up
ZNFX1	c4_up
ZNRF2	c4_up
ZSCAN12P1	c4_up
ABHD6	c5_down
ADM	c5_down
AKTIP	c5_down
ALG9	c5_down
ALKBH3	c5_down
ANKRD9	c5_down
APRT	c5_down
ARPC1A	c5_down
ATP2C2	c5_down
ATP5EP2	c5_down
AVL9	c5_down
B4GALT2	c5_down
BYSL	c5_down
C11orf73	c5_down
C14orf126	c5_down
C14orf147	c5_down
C14orf153	c5_down
C14orf156	c5_down
C14orf2	c5_down
C16orf91	c5_down
C18orf19	c5_down
C1orf50	c5_down
C21orf70	c5_down
C22orf9	c5_down
C2orf49	c5_down
C8orf58	c5_down
CAMSAP1L1	c5_down
CCDC124	c5_down
CCDC85B	c5_down
CDC34	c5_down
CDC42EP2	c5_down
CHIC2	c5_down
CHMP6	c5_down
CHST2	c5_down
CLTCL1	c5_down
COMMD1	c5_down
COX16	c5_down
COX4NB	c5_down
CXorf26	c5_down
DAGLB	c5_down
DOCK6	c5_down
DOLK	c5_down
[truncated: 1,593 more rows]
